# Supplementary material for: The utilization of critical care ultrasound to assess hemodynamics and lung pathology on ICU admission and the potential for predicting outcome
Source: PLoS One. 2017 Aug 14;12(8):e0182881. doi: 10.1371/journal.pone.0182881 (PMC5555697; doi:10.1371/journal.pone.0182881)
Supplement: S1 Table — (XLSX) [file pone.0182881.s001.xlsx]

## Sheet: project database
serial number	Name	APACHEII score	outcome	PaO2/FiO2	PEEP	Heart Rate	Systolic pressure	gender	age	age in category	diastolic pressure	MAP	Respiratory rate	urine output per hour	enlarged RV	pericardiac effusion In Category	PE YES/NO	Diameter of IVC	mean IVC	IVC in category	IVC per liver	dIVC	dIVC per Liver	IVC dmax	IVC dmin	IVC dmax per Liver	IVC dmin per Liver	abnormal motion	abnormal LV Wall motion	systolic dysfunction in 5 categories	systolic dysfunction y/n	TAPSE	TAPSE normal/abnormal	diastolic dysfunction Y/n	Four categories of diastolic dysfunction	Lateral-E/E'	Septal-E/E'	Ave-E/E'	elevated PAOP	lung ultrasonnic score	LUS 1-2	LUS 3-4	LUS 5-6	LUS 1-4	LUS 3-6	Plural effusion	PE-RIGHT	PE-LEFT	PE-DRAIN
1500	***	23	0	274.75	5	102	86	1	74	3	59	68	16	20	0	2	1	1.47	3.08	2	2	15.3846		1.4	1.2	1.76	1.58	0		1	1	1.7	0	1	2					0	0	0	0	0	0	0
4099	***	17	0	419.697	-	69	170	0	49	2	75	107.7	21	0	1	0	0	2.06	2.15	3	3			-	-	-	-	0	0	10	0	2.24	0	0	0	9.5	14.3939	11.947	0	19	1	6	12	7	18	1	1	0	0
4094	***	11	0	366.341	-	79	103	1	14	1	68	74	20	200	0	0	0	-		-	2			-	-	-	-	0	0	0	0	2.02	0	0	0	6.0354	7.62011	6.82775	0	7	0	3	4	3	7	0	0	0	0
5007	***	18	0	215.75	8	63	133	1	59	2	67	89	14	80	0	0	0	1.69		2	-			-	-	-	-	0	0	10	0	2.17	0	0	0	7.47253	14.4374	10.9549	0	5	0	1	4	1	5	0	0	0	-
5051	***	21	0	56.5	14	90	94	1	32	2	52	66	20	120		-	-	-		-	-			-	-	-	-	-	-			-		-	-					20	4	4	12	8	16	-	-	-	-
4012	***	17	0	215	—	85	175	1	69	3	79	111	27	120	0	0	0	1.61	1.79	2	2	37.7953	26.8657	1.51	1.03	1.9	1.45	0	0	0	0	2.5	0	1	1	11.0828	17.0588	14.0708	1	6	0	2	4	2	6	0	0	0
5069	***	4	0	207.25	5	160	112	1	63	3	69	90.5	21	100	0	2	1	1.1		2								0	0	2	1									17	5	6	6	11	12	0
177	***	28	0	150.833	5	69	117	1	63	3	73	87.6667	17	75	0	0	0	1.87	3.47	2	2							0	0	10	0			1	1	11.2131	17.1859	14.1995	1	0	0	0	0	0	0	0			0
5041	***	18	0	119.75	non-invasive ventilation	102	124	1	76	3	57	79	26	100	0	0	0	2.05	1.975	3	2			-	-	-	-	0	0	0	0	-		1	1	17.4502	12.3034	14.8768	1	9	0	3	6	3	9	0	0	0	0
5031	***	31	0	122	12	100	132	1	51	2	63	86	26	80	1	0	0	2.05	2.07	3	2							0	0	0	0	1.9	0	1	2	9.84496	15.5447	12.6948	1	31	7	12	12	19	24	1	1	1	0
4022	***	21	0	150.333	5	137	92	0	11	1	45	61	22	20	0	0	0	1.04		2		32.284		0.867	0.626			0	0	0	0	2.26	0	1	1	9.04412	5.85714	7.45063	0	12	4	4	4	8	8	1	1	0
121	***	16	0	261	5	104	95	0	30	2	51	65.6667	14	70	2	0	0	1.7	3.71	2	3							0	0	1	1	1.1	1	0	0	5.39535	5.52381	5.45958	0	10	0	2	8	2	10	1		1	0
4088	***	12	0	534.848	-	69	119	0	65	3	57	77.7	19	0	1	0	0	2.46	2.01	3	2	7.04846		2.35	2.19	-	-	0	0	10	0	2.5	0	0	0	8.08772	10.0655	9.07661	0	24	0	12	12	12	24	1	0	1	0
5062	***	20	2	175.333	5	84	124	0	79	3	77	92.7	22	125	0	0	0	2	1.78	2				-	-			0	0	1	1	1.78	0	0	0	7.07865	10.5	8.78933	0	19	3	4	12	7	16	1	1	0	0
5071	***	8	2	161.75	5	86	100	1	49	2	59	72.7	23	70	1	0	0	1.7	1.47	2	2	10.0629	41.8605	1.67	1.51	1.56	1.02	0	0	10	0	2.05	0	0	0	7.27273	8.72727	8	0	9	0	3	6	3	6	1	0	1	0
189	***	-	2	198.75	6	119	134	0	62	3	80	98	22	25	0	1	1											0	0	0	0	1.22	1	0	0	6.85714		3.42857	0	16	2	6	8	8	14	0			0
4144	***	27	0	228.5	5	75	139	1	89	3	65	89.7	16	100	0	0	0	2.04	1.775	3								0	0	0	0	2.04	0	1	2	15.3846	11.67	13.5273	1	7	1	6	0	7	6	0	0	0	0
4109	***	20	0	145.8	10	68	129	0	57	2	80	96.3	18	70	0	0	0	2.53		3										2	1	1.36	1	0	0	7.47059	8.08917	7.77988	0	28	4	12	12	16	24	1	1	1	0
1900	***	13	0			111	140	1	79	3	78	98.6667	18		0	0	0	1.85	3.85	2	2							0		1	1	0.96	1	1	2	18.8273	21.1751	20.0012	1	0	0	0	0	0	0	1	1	1
4078	***	34	2	430.5	5	126	102	0	18	2	60	74	14	40	1	0	0	1.62	1.585	2	2			-	-	-	-	0	0	2	1	-		0	0	4.12174	5.45455	4.78814	0	7	0	1	6	1	7	0	0	0	0
101	***	13	0		5	105	113	0	44	2	79	90.3333	20	30	0	2	1	1.4		2				1.23				0	0	1	1	1.45	1	0	0	5.69504	8.11931	6.90717	0	4	0	2	2	2	4	0			0
1400	***	21	2	79.6	12	98	104	0	36	2	60	74.6667	22	45	0	0	0	2.17	4.71	3	3	62.4606		2.08	1.09			0		0	0	2.6	0	0	0	7.05714	4.90728	5.98221	0	0	0	0	0	0	0	0
4011	***	14	0	199	5	100	157	1	62	3	73	101	24	60	0	0	0	1.61	1.555	2								0	0			1.05	1	0	0	5.16788	7.75465	6.46127	0	26	3	11	12	14	23	1	1	1
5032	***	9	0			92	105	0	29	2	62	76	21	200	0	0	0	2.12	2.1165	3	3							0	0	1	1	3.01	0	0	0	8.59649	11.0526	9.82456	0	30	6	12	12	18	24	1	1	0	0
22	***	28	0	362.5	8	98	153	1	38	2	74	100.333	18		1	1	1	1.71	3.28	2	2							0	1	1	1			1	3	17.9142	12.5375	15.2259	1	17	4	4	9	8	13	1		1
700	***	38	2	137.167	12	111	90	1	73	3	50	63.3333	14	5	0	0	0	1.93		2								1		1	1	1.49	1	0	0					16	8	8	0	16	8	0
4135	***	13	0	148	7	104	123	1	78	3	65	84.3	16	80				2.3	2.035	3	2	2.38663	0	2.12	2.07	2.02	2.02													6	1	3	2	4	5	0	0	0	0
5022	***	31	2	265	5	123	108	0	74	3	73	84.7	26	150	0	1	1	1.74	1.695	2	2	14.9425	11.7647	1.87	1.61	1.53	1.36	0	1	2	1	0.89	1	0	0	9.41176	14.8541	12.1329	0	15	1	12	2	13	14	1	0	1
5066	***	21	0	233.333	6	93	109	0	61	3	50	69	23	80	0	-	-											0	0	1	1	2.26	0	0	0	9.79452	12.3276	11.0611	0	3	0	1	2	1	3	1	1	0
6	***	24	2	242.5	5	119	102	0	80	3	60	74	12	25	1	0	0	1.55	2.397	2	1	21.0863	9.1358	1.73	1.4	0.847	0.773	0	0	0	0	0.95	1	0	0	4.79104	19.7538	12.2724	1	11	3	8	0	11	8	1	1	1
4064	***	7	0	533.659		67	119	0	30	2	61	80.3	18	250	0	0	0	-		-	-			-	-	-	-	0	0			0.7	1	0	0	3.72152	7.22951	5.47551	0	10	0	6	4	6	10	1	0	1	0
113	***	-	0	262.424		91	139	0	77	3	62	87.6667	22	200	0	2	1	0.644		1								0	1																	0			1
4017	***	37	0	53.3	12	120	140	1	64	3	81	101	20	5	0	0	0	2.07	1.795	3	2	4.62725		1.99	1.9			0	0	2	1	2.36	0	0	0	7.11409		3.55705	0	31	7	12	12	19	24	1	0	1
195	***	21	2	50	5	120	134	0	63	3	68	90	14	60	0	0	0	1.62	3.81	2	3							0	0	10	0	1.73	0	0	0	2.85083	5.00971	3.93027	0	13	1	6	6	7	12	1	1	1	1
4138	***	18	2	0	8	74	107	1	66	3	78	87.7	18	48	0	1	1	2.22		3								0	0	1	1	1.47	1	0	0	9.43015	9.60674	9.51844	0	25	7	8	10	15	18	0	0	0	0
159	***	12	2	90.6	5	94	155	1	76	3	58	90.3333	25	50	0	0	0	1.53	3.09	2	2							0	0	1	1	1.49	1	0	0	9.65517	9.41176	9.53347	0	0	0	0	0	0	0	0			0
13	***	26	2	473	5	63	125	1	68	3	57	79.6667	14	50	0	0	0	2.33	4.18	3	2	0		2.31	2.31			0	1	10	0	2.8	0	0	0					2	1	1	0	2	1	0
5025	***	17	0	225.714	-	96	107	1	23	2	69	81.7	40	-	1	0	0	2.22	2.09	3	1	4.83092	5.37897	2.12	2.02	2.1	1.99	0	0	0	0	1.3	1	0	0	4.6993	7.13376	5.91653	0	30	6	12	12	18	24	1	1	1	0
73	***	7	0	158.75	5	122	119	0	13	1	53	75	22	40	0	0	0				2							0	0	10	0	2.13	0	0	0	7.39336	7.72277	7.55807	0	13	2	8	3	10	11	1	1
4024	***	21	0	218.75	5	75	111	1	48	2	70	84	23	100	0	0	0	1.76		2								1	0	0	0	2.12	0	1	2	25.5965	20.885	23.2407	1	0	0	0	0	0	0
54	***	11	0	432.5	5	83	95	1	49	2	50	65	18	30	0	0	0											0	0	0	0	2.13	0	0	0	7.16312	8.55932	7.86122	0	0	0	0	0	0	0	0
4007	***	34	0	56.1	15	102	101	1	72	3	66	78	15	120	1	0	0	1.18	1.18	2	2							0	0	1	1	—		1	1	7.9668	11.4627	9.71475	0	21	5	8	8	13	16
171	***	17	0	143.3	5	121	99	0	45	2	77	84.3333	18	70	0	2	1	2.13	4.26	3	3							0	1											10	0	2	8	2	10	0			1
93	***	-	0	199	8	112	108	1	72	3	55	72.6667	15	150	0	0	0	1.99		2								0	0	0	0	2.29	0	1	1	4.68908	7.47989	6.08448	0	23	0	11	12	11	23	0			0
78	***	12	0		-	75	141	1	69	3	70	93.6667	15	20	0	2	1	1.69	3.85	2	3							0	1											2	2	0	0	2	0	0			0
128	***	11	2	317	5	85	132	0	69	3	63	86	14	15	0	1	1	1.85	3.57	2	2							0	0	0	0	1.1	1	1	2	9.70701	12.1338	10.9204	0	17	3	9	5	12	14	1		1	0
115	***	-	0	165.2	5	87	125	0	57	2	64	84.3333	20	40	0	0	0				2							0	0	0	0	2.8	0	0	0	5.79866	7.51304	6.65585	0	8	1	2	5	3	7	0			0
5070	***	23	0	365	5	108	84	1	34	2	52	62.7	16	150	0	0	0	1.78		2								0	0	1	1	1.4	1	0	0	7.65741	3.33468	5.49604	0	0	0	0	0	0	0	0	0	0	0
2500	***	26	2	191.5	8	120	116	0	60	2	69	84.6667	21	5	0	0	0	1.56	3.23	2	2							0		0	0	2.39	0	0	0	3.35329	3.07692	3.21511	0	3	0	3	0	3	3	1		1
5020	***	19	0	363.636		70		0	67	3					0	0	0			-	1									0	0	1.59	1	1	1	4.57554	9.53523	7.05539	0	0	0	0	0	0	0
4053	***	16	0	153.25		123	104	1	78	3	54	70.7	21	60	0	0	0	-		-	3		23.6311	-	-	1.94	1.53	0	0	0	0	1.33	1	1	1	7.32	9.51886	8.41943	0	26	2	12	12	14	24	0	0	0	0
182	***	15	0	461.143	5	72	115	0	34	2	67	83	15	100	0	0	0	1.68	3.41	2	2	21.0863		1.73	1.4			0	0	0	0	2.13	0	0	0	8.0177	9.4081	8.7129	0	0	0	0	0	0	0	0			0
4048	***	21	2	167.75	8	85	119	0	67	3	77	91	12	100	0	2	1	2.43	2.12	3	2			-	-	-	-	0	0	1	1	2.22	0	1	2	7.31183	14.6062	10.959	0	1	1	0	0	1	0	0	0	0	-
5087	***	20	0	174.714		57	124	1	46	2	23	56.7	25	400	0	0	0											0	0	1	1	2.61	0	0	0	6.79688	9.77528	8.28608	0	20	4	8	8	12	16
192	***	15	0	266.364	-	68	120	0	33	2	90	100	17	0	1	0	0	1.42	2.59	2	2							0	0	0	0	2.24	0	0	0	5.60294	8.08917	6.84606	0							0			0
82	***	26	0	141.25	5	101	121	1	58	2	85	97	12	40	1	1	1	1.62	3.09	2	2			1.49				0	1																	0			1
4000	***	18	2	110	8	115	194	1	50	2	113	140	21	10	0	0	0	1.91		2		21.4493		1.91	1.54			0	0											6	0	2	4	2	6	0	0	0
4113	***	9	0	237.297		96	132	0	45	2	70	90.7	19	240	0	0	0	2.48	2.2	3	2	11.7021	0	1.99	1.77	1.59	1.59	0	0	10	0	2.29	0	1	2	8.58621	13.4051	10.9957	0	25	7	10	8	17	18	0	0	0	0
141	***	13	0	179	5	74	147	1	84	3	74	98.3333		85	1	0	0	2.06	3.47	3	2							0	0	1	1	1.48	1	1	3	8.37838	23.3668	15.8726	1	12	0	0	12	0	12	0			0
174	***	16	2	246	5	101	110	0	86	3	75	86.6667	20	400	1	0	0	1.8		2								0	0	10	0	2.26	0	1	2	11.9668	13.9806	12.9737	0	4	0	0	4	0	4	0			0
24	***	19	0	348	—	114	111	1	79	3	62	78.3333	18		0	0	0	1.71	4.35	2	3							0	0	10	0	2.19	0	1	3	14.1121	18.7345	16.4233	1	3	0	0	3	0	3	1	1	1
58	***	11	2	93.5	6	126	89	1	49	2	50	63	23	-	0	1	1				2							0	1											36	12	12	12	24	24	0
57	***	10	0	147.2	10	115	142	1	27	2	63	89.3333	18	70	2	0	0	1.46		2								0	0	0	0	2.12	0	0	0	6.0119	7.26619	6.63905	0	0	0	0	0	0	0	0
194	***	19	0	194.833	5	80	99	1	82	3	58	71.6667	14	20	0	0	0	1.9		2								0	1	1	1	1.91	0	1	3	21.2749	26.8342	24.0545	1	30	6	12	12	18	24	1		1	1
4058	***	16	0	222.439		83	111	1	59	2	65	80.3	25	100	0	0	0	1.35	1.1115	2	1			-	-	-	-	0	0	1	1			1	1	7.76181	9.75484	8.75832	0	18	0	6	12	6	18	1	1	1	0
4045	***	10	0	216.486	-	105	107	1	52	2	64	78.3333	21	60	1	0	0	-		-	-			-	-	-	-	0	0	0	0	1.84	0	0	0	6.41975	13.3333	9.87654	0	19	3	8	8	11	16	0	0	0	-
183	***	32	0	350.5	5	58	127	1	79	3	57	80.3333	14	50	0	0	0	1.71	3.79	2	3							0	0	0	0			0	0	6.77852	9.61905	8.19879	0	0	0	0	0	0	0	0			0
31	***	21	0	135	10	115	125	0	53	2	61	82.3333	17	100	0	1	1											0	1											0	0	0	0	0	0	0
2	***	25	0	135	5	83	137	0	91	3	70	92.3333	16	250	1	0	0	1.86	3.51	2	2	13.913	5.68182	2.46	2.14	1.81	1.71	0	0	0	0	1.76	0	0	0	7.48299	6.96203	7.22251	0	3	0	3	0	3	3	1		1
5014	***	12	0	290	3	70	165	0	56	2	75	105	16	70	0	0	0	1.47	1.445	2	2	3.2	21.1382	1.27	1.23	1.36	1.1	1	1	1	1	0.722	1	1	3	25.4237	25.8216	25.6227	1	12	2	4	6	6	10	1	0	1
5064	***	12	0	239	5	82	120	0	76	3	60	80	20	70		0	0	2.54	2.285	3	3							0	0	0	0	1.94	0	1	3	22.8216	29.1777	25.9996	1	9	0	1	8	1	9
4139	***	23	0	0	5	137	105	1	45	2	71	82.3	19	50				1.52		2		35.4978		1.36	0.95															15	1	12	2	13	14	1	1	1	0
4081	***	15	0	457.25	5	63	115	0	15	1	64	77.3	18	150	0	1	1	1.32	1.245	2	2	10.8527		1.36	1.22	-	-	0	0	0	0	-		-	-					4	0	0	4	0	4	0	0	0	0
5016	***	32	0	110.833	8	126		0	78	3					1	0	0	1.5	1.485	2	2							1	0	10	0	2.12	0	0	0	7.46377	9.11504	8.28941	0	24	0	12	12	12	24	1	1	1
5005	***	24	0		5	84	170	1	64	3	80	110	16	350	0	0	0	2.7		3	-	28.4238		2.21	1.66	-	-	0	0	1	1	2.91	0	1	2	12.5904		6.29522	1	18	4	8	6	12	14	1	1	1	-
4043	***	23	0	209.756	-	87	146	1	81	3	57	86.6667	19	320	0	-	1	-		-	-			-	-	-	-	0	0	0	0	-		1	1	4.81081	8.9	6.85541	0	0	0	0	0	0	0	0	0	0	-
5000	***	19	2		5	80	165	1	77	3	88	113.667	12	150		-	-	-		-	-			-	-	-	-	-	-			-		-	-											-	-	-	-
20	***	14	0	196.667	—	73	137	0	59	2	63	87.6667	20		0	0	0	1.72	2.75	2	2	25.7576	34.9676	1.49	1.15	1.27	0.892	0	0	10	0	3.31	0	0	0	12.6087	15.9166	14.2626	1	12	0	4	8	4	12	0
2300	***	15	0	415.75	5	80	108	1	52	2	63	78	22	200	1	0	0	1.82	3.76	2	2	2.67857		2.27	2.21	2.37	2.37	0		0	0	2.46	0	0	0	3.64754	4.32039	3.98396	0	0	0	0	0	0	0	0
5033	***	19	0			88	154	1	86	3	73	100	30	140	0	0	0				2							0	0	2	1	1.91	0	1	1	6.6573	10.0637	8.3605	0	15	0	7	8	7	15	1	0	1	0
5097	***	23	2		7	88	109	1	47	2	77	87.7	40	200	2	0	0	1.58		2								0	0	0	0	2.31	0	0	0	5.71429	9.00901	7.36165	0	12	4	4	4	8	8	0	0	0	0
63	***	22	0	236.5	5	57	117	1	77	3	46	69.6667	21	30	1	0	0	2.27	4.52	3	3							0	1	0	0			1	3	11.7375	15.2764	13.5069	1	4	0	0	4	0	4	1		1
25	***	23	0	359.5	5	99	118	1	69	3	82	94			1	0	0	2.08	4.39	3	3	4.79303		2.35	2.24			0	1	1	1	2.29	0	1	3	18.593	13.0973	15.8452	1	18	2	4	12	6	16	1	1	1
4141	***	18	2	0	5	86	96	1	68	3	61	72.7	14	30	0	0	0	2.02	1.94	3	2	4.69974	13.1805	1.96	1.87	1.86	1.63	0	0	2	1			1	1	11.1273	11.6794	11.4033	0	12	0	4	8	4	12	0	0	0	0
28	***	-	0	214.75	—	79	106	1	47	2	65	78.6667	18	100	0	0	0	1.92	3.81	2	2							0	1	10	0	1.88	0	0	0	7.15556	10.0835	8.61953	0	10	0	2	8	2	10	0
5086	***	19	0	167.714	8	82	133	0	74	3	65	87.7	20	100	0	1	1											0	0	0	0	2.86	0	1	2	11.2012	10.7202	10.9607	0	15	4	5	6	9	11
4075	***	25	0	305.429		91	115	1	74	3	50	71.7	19	210		-	-	-		-	-			-	-	-	-	-	-			2.36	0	0	0	6.04167	10.0694	8.05556	0	1	0	1	0	1	1	0	0	0	0
150	***	31	2	171.8	5	118	159	0	79	3	66	97	12	30	1	0	0	2.12	4.81	3	3	22.3278	14.6168	2.34	1.87	3.01	2.6	0	0	0	0	2.31	0	0	0	10.4644	7.45385	8.9591	0	25	5	8	12	13	20	1	1	1	0
5096	***	28	0		5	100	146	1	39	2	83	104	15	0	1	0	0	1.58		2								0	0	0	0	2.66	0	1	2	8.60465	8.88309	8.74387	0	5	1	0	4	1	4	0	0	0	0
4050	***	5	0	276.5	5	64	148	0	41	2	80	102	15	150	0	0	0	2.07	1.94	3	2	17.8947		2.07	1.73	-	-	1	0	10	0	2.13	0	1	1	7.12404	10.7221	8.92309	0	7	0	3	4	3	7	0	0	0	0
184	***	10	0	241.2	5	100	114	0	44	2	67	82.6667	14	150	0	2	1	2	3.69	2	2							0	0	0	0									3	1	1	1	2	2	0			0
5057	***	8	0	191.75	8	101	101	1	53	2	68	79	17	60	0	0	0	2.59	2.315	3	3			-	-	-	-	0	0	0	0	2.75	0	0	0	10.9434	12.1086	11.526	0	16	0	8	8	8	16	0	0	0	0
5002	***	13	2	112.429	10	90	126	0	71	3	77	93.3333	20	-		-	-	-		-	-			-	-	-	-	-	-			-		-	-					6	0	6		6	6	1	0	1	-
4005	***	38	2	359.25	5	82	141	0	59	2	88	106	16	20	0	0	0	2.34	2.455	3	3	2.55319	21.5223	2.38	2.32	2.11	1.7	1	1	1	1	1.43	1	0	0	9.39394	7.00565	8.19979	0	20	0	8	12	8	20	0	0	0
4145	***	30	0	267.75	5	94	146	1	82	3	65	92	16	60	0	0	0	2.01		3								0	0	1	1	1.51	1	1	1					12	4	4	4	8	8	0	0	0	0
95	***	36	2	231.429	9	65	138	0	82	3	76	96.6667	14	60	1	1	1	1.51	3.1	2	2	22.069	15.8491	3.22	2.58	1.43	1.22	0	0	0	0	1.02	1	1	3	26.2255	12.1729	19.1992	1	16	3	2	11	5	13	1	1		0
32	***	16	2	317.576	—	80	116	1	79	3	39	64.6667	22		0	2	1	1.75	3.49	2	2							0	1	1	1	1.3	1	1	3	19.6911	19.2453	19.4682	1	14	0	6	8	6	14	0
19	***	27	0	119.6	5	89	112	1	46	2	79	90	13		1	1	1	1.88	3.43	2	2							1	1	0	0	2.04	0	1	3	7.35714	13.121	10.2391	0	14	0	4	10	4	14	1		1
4110	***	11	0	191	5	63	113	1	28	2	62	79	14	70	0	0	0	1.74	1.785	2	2	8.62069	17.1429	1.21	1.11	1.71	1.44	0	0	1	1			0	0	4.59302	6.63866	5.61584	0	0	0	0	0	0	0	0	0	0	0
4127	***	13	0		5	105	137	0	51	2	59	85	14	70	0	0	0	1.27	1.395	2	2	36.5385	3.2	1.23	0.85	1.27	1.23	0	0	0	0	1.74	0	1	1	9.45674	6.18421	7.82048	0	0	0	0	0	0	0	0	0	0	0
5060	***	-	0	224.242	0	83	101	0	65	3	54	69.7	17	80	0	0	0	2.19		3	-			-	-	-	-	0	0	0	0	2.55	0	0	0	6.88889	8.56157	7.72523	0	24	0	12	12	12	24	0	0	0	0
143	***	13	2	115.25	5	130	125	0	60	2	89	101	14	0	0	2	1	1.47	2.81	2	2							0	0	3	1	0.918	1	1	3	11.2248	20.9548	16.0898	1	20	0	8	12	8	20	0			0
4102	***	10	0	240.25	5	75	147	0	82	3	55	87.5	16	500	1	0	0											0	0	1	1	1.45	1	1	1	6.60436	10.1274	8.36587	0	4	0	0	4	0	4	0	0	0	0
2200	***	15	0	363.75	5	110	142	1	28	2	81	101.333	16	100	0	0	0				2							0		0	0	3.34	0	0	0	0.632911	0.645161	0.639036	0	0	0	0	0	0	0	0
62	***	20	2	149.25	6	107	98	0	54	2	68	78	21	100	0	0	0	2.11		3	1							0	0	10	0									4	2	2	0	4	2	0
4046	***	11	0	424.75	5	77	106	0	62	3	55	72	20	80	2	0	0	0.956	1.203	1	2			-	-	-	-	0	0	0	0	0.997	1	1	3	14.4536	18.0882	16.2709	1	10	1	3	6	4	9	0	0	0	-
76	***	13	0	182.444	-	104	115	1	25	2	53	73.6667	14	-	0	0	0	1.64		2								0	0	10	0			0	0	6.94737	4.44944	5.6984	0	20	6	6	8	12	14	1		1	0
138	***	13	0	132	8	89	111	1	37	2	74	86.3333	20	75	2	0	0	1.85	3.91	2	3							0	0	10	0	2.7	0	0	0	5.92357	7.15385	6.53871	0	10	2	3	5	5	8	1	1		0
4023	***	16	0		12	110	113	0	33	2	68	83	22	45	0	0	0	—										0	0	0	0									13	1	6	6	7	12
4149	***	17	2	0	5	122	116	1	20	2	70	85.3	14	80	0	0	0	1.68	1.455	2	2	40.3101		1.55	1.03			0	0	0	0	1.58	1	0	0	6.97248	9.54774	8.26011	0	16	8	8	0	16	8	0	0	0	0
4140	***	15	0	0		66	121	0	81	3	59	79.7	13	100	1	0	0	2.3	1.985	3	2	9.35412	12.2699	2.35	2.14	1.73	1.53	0	0	0	0	1.89	0	1	1	10.1942	9.44528	9.81973	0	10	0	6	4	6	10	0	0	0	0
4142	***	23	0	0	8	65	158	0	66	3	83	108	20	320	0	0	0	2.15	2.18	3	3	15.8416	0	2.18	1.86	2.15	2.15	0	0	0	0	2.45	0	1	3	8.94444	13.1787	11.0616	0	31	8	11	12	19	23	1	1	1	1
180	***	12	2	176.5	5	103	132	1	58	2	97	108.667	13	15	0	0	0	2.15	4.23	3	3							0	0	0	0	1.74	0	0	0	4.76923	6.46957	5.6194	0	5	1	4	0	5	4	0			0
8	***	27	2		5	107	97	0	85	3	45	62.3333	28	0	0	0	0	1.78	3.71	2	2	20.6897	6.06061	1.76	1.43	2.21	2.08	0	0	1	1	1.35	1	0	0	5.26667	14.751	10.0089	0	14	6	8	0	14	8	1		1
600	***	-	2	67.3333	12	81	114	1	84	3	68	83.3333	12	40	1	0	0	2.11	4.13	3	3	56.2319		2.21	1.24	1.99	1.63	0		0	0	1.99	0	1	1	6.02177	8.81416	7.41796	0	8	4	4	0	8	4	0
4027	***	22	0	178.6	8	75	91	1	57	2	54	66.3333	20	60	0	0	0	2.31	2.23	3	3	4.85651		2.32	2.21	-	-	0	0	1	1	2.1	0	1	1	9.54907	12.5	11.0245	0	17	0	5	12	5	17	1	1	1	-
5075	***	24	0	186	8	83	137	0	69	3	58	84.3	22	20	1	0	0	2.08	2.1	3	3	63.2184	11.2069	2.29	1.19	2.45	2.19	0	0	0	0			1	2	13.1051	13.7206	13.4129	1	14	3	5	6	8	11	1	1	1	1
69	***	22	0	225.75	6	75	97	1	50	2	58	71	14	150	0	0	0											0	0	1	1	3.52	0	1	3	16.0822	16.0241	16.0532	1	22	2	8	12	10	20	1	1	1
5084	***	35	2	109.25	5	93	98	1	50	2	54	68.7	15	0	0	0	0											0	0	0	0	2.31	0	1	3	13.5897	19.1566	16.3732	1	0	0	0	0	0	0	1	1	1
170	***	25	2	53.5	12	123	109	1	27	2	66	80.3333	15	5	0	0	0											0	0	0	0	1.24	1	0	0	6.48175	8.37736	7.42956	0	6	0	0	6	0	6	0			0
186	***	-	0	156.333	10	106	147	1	79	3	62	90.3333	13	150	0	0	0											0	0	10	0									5	0	3	2	3	5	0			0
4076	***	26	0	240.5	5	77	131	1	92	3	52	78.3	19	40	0	0	0	-		-	2		15.2975	-	-	1.9	1.63	0	0			-		-						8	2	2	4	4	6	0	0	0	0
90	***	-	2	80.1	10	139	101	1	51	2	46	64.3333	20	0	0	0	0											0	1											12	0	5	7	5	12	0			0
5092	***	-	0	291.22		112	135	0	34	2	99	111	19	60	0	0	0	1.86	1.57	2	2	40.5229	44.4444	1.84	1.22	1.43	0.91	0	0	0	0	2.09	0	1	2	9.97059	12.6966	11.3336	0	0	0	0	0	0	0	0	0	0	0
4030	***	-	2		5	100	104	1	28	2	65	78	14	70		1	1	1.29	0.99	2	1	25.0141	31.594	0.994	0.773	0.81	0.589	-	-			-								8	0	6	2	6	8	0	0	0	-
91	***	21	2	205.75	8	123	126	1	35	2	64	84.6667	23	135	2	0	0											0	0	0	0	1.61	0	0	0	7.22222	8.18898	7.7056	0	30	8	10	12	18	22	0			0
157	***	31	2		mask	96	136	1	42	2	90	105.333	20	0	1	0	0	1.62		2								0	0	0	0			1	2	9.2928	9.66452	9.47866	0	20	0	8	12	8	20	1	1	1	0
5098	***	21	2	127.667	5	115	88	1	74	3	60	69.3	26	80	1	0	0	1.58	1.92	2	2							0	0	2	1	0.867	1	0	0	7.39655		3.69828	0	27	7	8	12	15	20	1	1	1	0
80	***	27	2	352.25	6	76	110	1	63	3	56	74	13	25	1	2	1	1.5	3.21	2	2							0	0	2	1	1.25	1	1	2	8.70283	13.5662	11.1345	0	0	0	0	0	0	0	0			0
4084	***	12	0	232	10	178	92	0	26	2	35	55.3	46	10	1	0	0	-		-	-			-	-	-	-	0	0	10	0	-								10	2	2	6	4	8	0	0	0	0
83	***	15	2	468	5	92	143	1	73	3	48	79.6667	12	70	2	0	0	1.99	4.04	2	3							0	0	0	0	2.51	0	1	2	8.95105	14.382	11.6665	0	18	10	5	3	15	8	0			0
5095	***	11	0	355	8	110	123	0	63	3	75	91	22	25																										6	0	0	6	0	6	0	0	0	0
114	***	17	0	157.25	5	99	142	1	76	3	64	90	20	300	0	0	0	1.42	2.87	2	2							1	1	3	1	2.04	0	0	0					14	4	4	6	8	10	0			0
149	***	29	2	117.25	5	160	150	1	85	3	104	119.333	17	10	1	2	1	1.49		2								0	0	1	1	0.861	1	1	2	8.04878	10.8049	9.42685	0	16	0	8	8	8	16	1	1	1	0
4151	***	22	2	228	10	96	114	0	72	3	49	70.7	15	200	0	0	0	1.41		2		25.8824		1.44	1.11			0	0	1	1	2.36	0	1	2	10.8571	17.2989	14.078	1	14	2	4	8	6	12	1	1	1	0
4003	***	22	2	321.75	5	80	111	1	61	3	64	80	15	90	1	0	0	2.58		3								0	0	0	0	1.83	0	1	2	0.116356	0.138743	0.12755	0	27	5	10	12	15	22	1	1	0
5021	***	28	0	201.25	5	119	100	1	26	2	54	69.3	21	60	0	0	0											0	0	10	0			0	0	6.75497	10.099	8.42699	0	0	0	0	0	0	0	0	0	0
81	***	21	0	198.8	6	66	114	0	64	3	56	75.3333	16	40	2	0	0	1.33	3.08	2	2							0	0	10	0			1	2	7.94016	11.165	9.5526	0	24	8	8	8	16	16	0			0
4033	***	15	0	142	5	94	136	1	67	3	56	82.6667	15	90	0	0	0	2.29	2.09	3	-			-	-	-	-	0	0	10	0	2.31	0	1	1	8.60814	9.34884	8.97849	0	9	0	3	6	3	9	0	0	0	-
5013	***	7	0	370	7	90		1	50	2					0	0	0				3							0	0	1	1	2.64	0	0	0	4.87952	7.86408	6.3718	0	14	0	8	6	8	14	1	0	1
4025	***	12	0	184.8	8	122	118	1	31	2	79	92	18	60	0	0	0	2.57		3	-			-	-	-	-	0	0	1	1	-		0	0	6.28713	10.4959	8.3915	0	15	0	7	8	7	15	-	-	-	-
4067	***	25	2	124.429	5	85	114	1	74	3	85	104	18	110		-	-	-		-	-			-	-	-	-	-	-			-								18	6	6	6	12	12	0	0	0	0
5053	***	13	0	215.333	12	61	128	1	64	3	77	94	12	60	0	1	1	2.13	2.29	3	3			-	-	-	-	0	0	3	1	2.38	0	0	0	8.66142	9.82143	9.24142	0	23	2	9	12	11	21	1	0	1	0
85	***	8	0	402.667	5	73	134	1	80	3	64	87.3333	18	40	0	2	1	2.44		3								0	0											17	5	6	6	11	12	1	1	1	0
300	***	15	0	103.6	6	89	147	1	72	3	78	101	17	30	0	1	1											0		0	0	2.75	0	1	1					0	0	0	0	0	0	0
136	***	13	0	436.25	5	109	136	1	20	2	75	95.3333	23	300	0	0	0				2		23.1884			1.54	1.22	0	0	0	0	1.45	1	0	0	5.16746	6.58537	5.87641	0	12	4	4	4	8	8	0			0
2400	***	23	2	86.5	10	162	146	0	22	2	78	100.667	28	10	0	0	0	2.17	4.24	3	3							0		1	1	1.83	0	0	0	1	1.59829	1.29915	0	0	0	0	0	0	0	0
5038	***	5	0	321.75	10	61	107	1	43	2	55	72.3	14	30	1	0	0	2.53	2.275	3	3	8.48485	3.15457	2.58	2.37	1.61	1.56	0	0	0	0	2.31	0	0	0	6.82759	7.92	7.37379	0	21	0	9	12	9	21	1	1	1	0
110	***	20	0	159.091		49	87	1	47	2	49	61.6667	12	65	1	0	0	2.54		3								0	0	10	0			0	0	7.80531	9.36306	8.58418	0	6	0	3	3	3	6	1	1		0
5044	***	19	2	78.25	8	107	113	0	67	3	70	84	16	20	0	0	0	1.15	1.12	2	2			-	-	-	-	0	0	0	0	2.22	0	1	2	9.15966	10.9658	10.0627	0	24	0	12	12	12	24	0	0	0	0
145	***	13	2	101.778	5	131	112	0	19	2	82	92	24		0	0	0	1.9	3.98	2	3							1	0	2	1	1.3	1	0	0	7.36527	8.54167	7.95347	0	32	8	12	12	20	24	1	1	1	0
4062	***	4	0	702.424		79	159	1	21	2	63	95	18	120	1	0	0	1.93	1.725	2	2	13.0031	2.54453	1.72	1.51	1.99	1.94	0	0	10	0	3.01	0	0	0	5.13514	6.82635	5.98074	0							0		0	0
4029	***	18	0		5	79	120	0	97	3	57	78	28	170	0	0	0	-		-	-			-	-	-	-	0	0			-		1	1	5.72477	12.4303	9.07752	0	22	4	10	8	14	18	1	1	1	-
23	***	14	0	422.727	—	105	115	1	25	2	80	91.6667	18		2	0	0				2							0	0	0	0	2.41	0	0	0	7.35632	11.1304	9.24338	0	2	0	0	2	0	2	0
4016	***	18	0	225.75	5	125	122	1	26	2	61	81	15	200	0	0	0	1.07	1.195	2	2	34.763		1.3	0.915			0	0	0	0	2.26	0	1	3	23.0375	8.76623	15.9019	1	5	4	1	0	5	1				1
5047	***	13	0	311.75	non-invasive ventilation	86	108	1	61	3	66	80	19	40	0	0	0	2.21	2.315	3	3			-	-	-	-	1	1	3	1	0.967	1	1	3	7.51509	13.4595	10.4873	0	17	2	3	12	5	15	0	0	0	0
4049	***	7	0	241	10	101	122	1	51	2	80	94	16	35	0	0	0	1.88	1.875	2	2			-	-	-	-	0	0	10	0	1.83	0	1	2	4.0875	8.9589	6.5232	0	0	0	0	0	0	0	0	0	0	-
4066	***	13	0	254.222		114	129	0	69	3	112	117.7	24	50	0	0	0	-		-	2		9.90099	-	-	1.59	1.44	0	0	10	0	1.54	1	0	0	4.80952	7.56554	6.18753	0	18	0	10	8	10	18	0	0	0	0
5024	***	10	0	477.5	5	123	139	1	35	2	64	89	16	60	0	0	0				1	4.83092		2.12	2.02			0	0	0	0	1.90	0	0	0	7.55102	9.48718	8.5191	0	4	0	4	0	4	4	0	0	0	0
4131	***	15	0	524.146		65	125	1	38	2	80	95	18	100	0	1	1											0	0	0	0	2.36	0	0	0	6.34247	7.34921	6.84584	0	24	4	8	12	12	20	1	1	1	1
200	***	19	0	177.556	5	74	127	1	53	2	55	79	14	70	0	1	1				2							0		10	0	2.8	0	0	0	6.89362	10.1461	8.51988	0	2	0	2	0	2	2	0
4074	***	25	0	341.6	5	77	133	1	76	3	69	90	17	0	1	0	0	2	2.19	2	3		12.6722	-	-	1.93	1.7	0	0	10	0	2.5	0	1	3	14.3697	14.1909	14.2803	1	20	2	6	12	8	18	0	0	0	0
5094	***	45	2		8	134	110	1	50	2	67	81.3	28	40	2	1	1				2		2.69542			1.88	1.83	0	0	0	0			0	0	6.5625	7.11864	6.84057	0	28	8	12	8	20	20	1	1	1	0
26	***	25	2	144.2	8	126	142	1	69	3	72	95.3333	12	80	0	0	0	1.77	3.53	2	2							1	1	2	1	1.63	0	1	3	10	17.9454	13.9727	1	10	2	1	7	3	8	0
4107	***	20	2	319	5	64	91	1	62	3	61	71	15	50	0			2.18		3		10.4784		2.31	2.08			0	0	0	0	1.51	1	1	2	7.87072	9.0393	8.45501	0	0	0	0	0	0	0	0	0	0	0
27	***	16	0	151	5	135	134	1	54	2	86	102	13	70	1	0	0	1.74	3.09	2	2							1	1					0	0	7.16129	8.29907	7.73018	0	16	0	5	11	5	16	1	1	1
94	***	18	0	198.667	5	95	155	1	58	2	78	103.667	20	100	0	0	0	1.95	3.81	2	2	19.398		1.64	1.35			0	0	0	0	2.75	0	1	2	11.0073	13.4347	12.221	0	15	0	7	8	7	15	0			0
40	***	27	0	212	8	95	193	0	80	3	76	115	14		0	0	0	2.2	4.24	3	3							0	0	0	0	0.21	1	1	2	10.0683	9.88275	9.9755	0	1	0	1	0	1	1	0
132	***	16	2	159	non-invasive ventilation	74	90	0	73	3	54	66	14	150	0	0	0	2.16	4.73	3	3							0	0	0	0	1.45	1	0	0	6.96503	12.5126	9.7388	0	18	2	8	8	10	16	1		1	1
160	***	16	2	173.8	10	78	125	0	73	3	48	73.6667	24		1	0	0											0	0	10	0	2.08	0	0	0		12.8519	6.42595	0	15	3	5	7	8	12	0			0
51	***	-	2	301.2	10	118	112	1	39	2	68	82.6667	17	400	0	1	1	1.79		2								0	1											6	0	3	3	3	6	0
5030	***	-	0	273.333	-	102	126	0	80	3	76	92.7	14	-	0	0	0	1.69		2								0	0	1	1			1	1	13.0896		6.54481	1	8	0	4	4	4	8	0	0	0	0
4150	***	23	0	358.75	5	89	132	1	65	3	88	102.7	15	120	1	0	0	2.58		3		15.8859		2.65	2.26			0	0	0	0			0	0	4.69231	8.85127	6.77179	0	28	5	11	12	16	23	1	1	1	0
50	***	7	0	398	5	94	115	0	27	2	74	87.6667	17	30	0	0	0											0	0	10	0	1.36	1	0	0	5.41304	6.77551	6.09428	0	21	8	7	6	15	13	1	1	1
108	***	27	0	176.833	8	68	129	0	66	3	55	79.6667	15		2	0	0	2.17		3								0	0	10	0			1	3	5.68182	13.459	9.57038	0	24	4	10	10	14	20	1	1		0
5079	***	23	2	80.6	6	138	102	0	44	2	80	87.3	16	40	0	0	0	1.45		2	/	17.7606		1.41	1.18	/	/	0	0	0	0	1.1	1	1	1	8.02548	11.4545	9.74001	0	22	3	7	12	10	19	0	0	0	0
5011	***	14	2	344.222	3	71	134	0	28	2	82	99.3333	15	60	0	1	1	2.33	2.19	3	3	4.98866	7.92079	2.26	2.15	2.1	1.94	1	1	1	1	2.31	0	0	0	7.74194	7.93388	7.83791	0	26	3	11	12	14	23	1	1	1	-
142	***	13	2	396.75	5	109	118	1	61	3	74	88.6667	19	150	0	0	0	1.85	3.85	2	2							0	0	10	0									4	0	0	4	0	4	0			0
4083	***	15	0	504.5	5	116	116	0	36	2	60	82	16	150	0	0	0	2.2	2.195	3	-			-	-	-	-	0	0	2	1	2.13	0	0	0	4.54918	6.89441	5.7218	0	2	0	0	2	0	2	0	0	0	0
1000	***	30	0	278.25	5	97	126	0	59	2	80	95.3333	15	100	0	0	0	0.906	1.443	1	1	79.1209		1.27	0.55			0		10	0	2.5	0	1	2	0.201207	0.156006	0.178607	0	4	0	4	0	4	4	0
4015	***	15	0	267.25	8	105	146	0	29	2	91	109	18	40	1	2	1	2.14	2.29	3	3	12.2271		2.43	2.15			0	0	10	0	1.69	0	1	3	22.8953	18.7395	20.8174	1	16	5	3	8	8	11	1	1	0
74	***	17	0	375.5	5	107	136	0	45	2	79	98		-	1	0	0	1.78	3.29	2	2							0	0	0	0	2.26	0	1	3	10.2857	19.115	14.7004	1	15	0	8	7	8	15	1		1	0
800	***	23	2	381	5	78	112	1	75	3	50	70.6667	30	5	1	0	0	1.56		2	3							1		2	1	2.12	0	0	0	8.80682	13.7168	11.2618	0	20	10	10	0	20	10	0
5072	***	20	2	224.75	5	140	119	1	51	2	68	85	17	60	1	0	0	1.16	1.72	2	2							0	0	3	1	1.59	1	1	3	8.72611	19.8263	14.2762	1	34	11	11	12	22	23
4143	***	22	0	192.5	5	109	130	0	64	3	52	78	15	150	0	0	0	2	1.695	2	2	18.8235	5.50459	1.86	1.54	1.68	1.59	0	0	10	0	1.68	0	0	0	6.86441	9	7.9322	0	7	3	4	0	7	4	0	0	0	0
4112	***	18	0	0	5	128	105	0	56	2	48	67	15	100	1		0											0	0	10	0	2.13	0	1	1	6.09856	6.875	6.48678	0	21	0	9	12	9	21	0	0	0	0
190	***	43	2	63.1667	5	88	81	1	67	3	43	55.6667	22	0	0	1	1	1.9	3.81	2	2							0	0	0	0	2.42	0	1	2	12.4709	8.9916	10.7312	1	26	2	12	12	14	24	1		1	0
7	***	21	0		5	70	97	1	78	3	50	65.6667	22	30	0	0	0	1.51		2								1	0	1	1	2.34	0	1	2	11.0648	14.3385	12.7017	0	6	0	6	0	6	6	0
5037	***	19	0	271	8	104	139	1	69	3	66	90.3	14	60																										6	0	6	0	6	6	1	0	1	0
4019	***	12	0		5	81	90	0	77	3	42	58	18	100				1.98		2																				6	2	2	2	4	4	0	0	0
5088	***	18	0	344.25		102	127	1	84	3	73	91	20	60	0	0	0	1.27		2								0	0	0	0	2.49	0	1	1	0.932692	7.56827	4.25048	0	12	4	8	0	12	8	0	0	0
4054	***	25	0	108.5		122	96	1	40	2	55	68.7	31	250	0	0	0	1.5		2	-			-	-	-	-	0	0	0	0	1.73	0	0	0	5.44503	5.41667	5.43085	0	11	0	7	4	7	11	0	0	0	0
4069	***	7	2	161.6	10	93	114	0	40	2	64	80.7	14	50	0	0	0	0.74	0.605	1	1	52.7778	37.9747	0.91	0.53	0.47	0.32	0	0	0	0	1.36	1	1	1	6.94118	9.01911	7.98014	0	24	8	8	8	16	16	0	0	0	0
125	***	10	2	161.8	8	105	132	1	57	2	89	103.333	24		0	2	1	1.83		2								0	1											3	0	0	3	0	3	0			1
4036	***	16	2	127.25	7	84	141	1	74	3	71	94.3333	27	45	1	0	0	2.19	2.135	3	3	109.333	82.9268	2.32	0.68	2.32	0.96	0	0	0	0	-		1	2	12.5868	11.3837	11.9852	1	26	7	9	10	16	19	-	-	-	-
109	***	16	0		6	83	113	0	85	3	93	99.6667	22	55	2	0	0	1.78	3.56	2	2							0	0	0	0	1.4	1	1	2	11.1489	11.9618	11.5553	0	19	3	6	10	9	16	1	1	1	0
193	***	17	2	265.75	5	101	77	1	80	3	39	51.6667	16	20	0	0	0	1.26		2								0	0											20	3	8	9	11	17	1		1	0
4105	***	37	2	80	10	98	109	1	71	3	61	77	20	0	0	0	0	1.87	1.805	2	2	46.7532	5.21739	1.9	1.18	1.77	1.68	0	0	3	1	1.41	1	1	3	23.1008	13.1471	18.1239	1	12	2	4	6	6	10	1	1	1	1
4041	***	13	0	286	5	92	107	1	25	2	55	72.3333	14	270	0	0	0	1.39	1.165	2	1			-	-	-	-	0	0	10	0	1	1	0	0	5.96939		2.98469	0	6	0	4	2	4	6	0	0	0	-
4031	***	6	0	324.25	7	91	117	1	25	2	67	83.6667	12	50	0	0	0	1.52		2	-	9.73783		1.4	1.27	-	-	-	-	1	1	2.55	0	0	0	4.09375	5.61429	4.85402	0	6	1	1	4	2	5	0	0	0	-
5034	***	45	2	97	18	96	150	1	80	3	84	106	21	0	0	0	0	2.04		3								0	0											34	10	12	12	22	24	0	0	0	0
134	***	12	0	374.5	5	95	106	0	20	2	67	80	20	50	0	0	0				3							0	0	10	0	2.75	0	0	0	5.30303	8.75	7.02652	0	10	0	4	6	4	10	0			0
5073	***	20	0	171.667	10	118	110	1	46	2	50	66.7	14	30	1	0	0	2.69	2.52	3	3	0	8.29493	2.38	2.38	2.26	2.08	0	0	10	0	2.8	0	0	0	5.66327	8.67188	7.16757	0	25	1	12	12	13	24	1	1	1	1
41	***	-	2		—	67	97	1	61	3	55	69	14		0	0	0	1.64	3.31	2	2							0	0	10	0	2.04	0	0	0	8.86239	9.91786	9.39012	0	1	0	0	1	0	1	0
4115	***	19	0	207.25	5	67	117	0	63	3	65	82.3	16	100	0	0	0	1.21		2								0	0	0	0	1.63	0	1	1	6.70991	8.9185	7.8142	0	19	3	10	6	13	16	0	0	0	0
4072	***	20	0	190.333	8	87	134	0	63	3	66	88.7	15	90	0	0	0	1.97	1.855	2	2	16.2162	7.95455	2.2	1.87	1.83	1.69	0	0	0	0	2.75	0	1	2	15.1138	10.5732	12.8435	1	13	0	5	8	5	13	1	0	1	0
500	***	22	0	207.5	10	111	127	1	47	2	77	93.6667	19	20	0	0	0	1.53		2								0		0	0	1.54	1	1	2	8.21634	10.3329	9.2746	0	10	2	8	0	10	8	0
4060	***	9	0	340.606		75	112	0	43	2	59	72.7	25	80	0	1	1	-		-	-			-	-	-	-	1	1	0	0	1.68	0	1	3	10.1027	11.1565	10.6296	0							-	-	-	-
72	***	23	2	152.2	10	70	140	1	76	3	55	83.3333	14	30	0	0	0	1.16	2.82	2	2							0	0	1	1	1.86	0	1	2	6.97674	12.4654	9.72106	0	21	1	10	10	11	20	1	1	1
120	***	25	2	386	5	112	126	0	45	2	88	100.667	21	50	0	0	0	1.74	3.02	2	2	19.2593		1.11	0.915			0	0	0	0	1.4	1	0	0	7.92661	5.23636	6.58148	0	15	3	6	6	9	12	0			1
4121	***	4	0	83	5	50	140	1	41	2	70	93.3	14	20	1	0	0		0.395		1							0	0	0	0	2.55	0	0	0					18	0	10	8	10	18	1	1	0	1
191	***	14	0	49.1	5	113	112	0	46	2	73	86	16	50	1	0	0	2.45	4.69	3	3	7.86026	3.01508	2.38	2.2	2.02	1.96	0	0	0	0	1.55	1	1	3	30.4207	27.2069	28.8138	1	6	0	3	3	3	6	0			0
4089	***	10	0	901.25	5	105	116	0	62	3	64	81.3	19	20	2	0	0	2.61	2.335	3	3	4.08163	9.5672	2.5	2.4	2.3	2.09	1	0	0	0	1.22	1	1	3	12.5397	29.588	21.0638	1	19	0	9	10	9	19	0	0	0	0
168	***	16	0	306	6	108	119	1	32	2	67	84.3333	20	160	1	0	0	1.41		2	1							0	0	10	0	2.07	0	0	0	6.0375	7.85366	6.94558	0	6	0	3	3	3	6	0			0
18	***	16	0	209	5	94	105	0	76	3	64	77.6667	14	30	1	0	0	1.66	3.13	2	2							0	0	0	0	1.4	1	1	2	8.16561	11.3451	9.75537	0	9	0	2	7	2	9	0
34	***	13	0		—	114	130	1	57	2	88	102	21	30	0	0	0	1.51	3.86	2	3							0	0	0	0	2.58	0	0	0	7.48571	8.58079	8.03325	0	17	1	4	12	5	16	0
152	***	32	0	252	mask	106	94	1	23	2	59	70.6667	30	500	0	0	0	0.823	1.516	1	1							0	0	2	1	1.61	0	0	0	8.33333	9.09091	8.71212	0	19	1	6	12	7	18	1	1	1	0
4085	***	19	0	215.25	5	107	121	1	55	2	63	82.3	20	85	0	0	0	-		-	-			-	-	-	-	0	0			-								5	2	1	2	3	3	0	0	0	0
4148	***	18	0	378	10	112	124	1	36	2	73	90	18	30	0	1	1	1.55	1.49	2	2	47.7876	22.069	2.1	1.29	1.61	1.29	0	0	0	0	2.21	0	0	0	5.18919	5.68047	5.43483	0	12	2	6	4	8	10	0	0	0	0
11	***	24	0	146.5	5	71	142	1	78	3	63	89.3333	12	0	1	0	0	2.03	4.18	3	3							0	0	10	0	2.68	0	0	0	4.62032	10.0348	7.32758	0	6	1	5	0	6	5	0
4002	***	22	0	352	5	127	110	1	90	3	66	80	17	0		0	0											0	0											6	2	4	0	6	4
164	***	10	0	571.379	-	72	127	0	44	2	80	95.6667	18	0	1	0	0	1.7	3.3	2	2							0	0	1	1	1.83	0	0	0	6.29687	10.6897	8.49327	0	0	0	0	0	0	0	0			0
60	***	9	0	155.25	5	122	114	1	52	2	78	90	17	-	1	0	0			-								0	0	0	0									0	0	0	0	0	0	0
4014	***	21	0	406	5	80	131	1	73	3	59	83	15	110	1	0	0	2.21	1.77	3	2	85.5263	40	2.17	0.87	1.02	0.68	0	0	10	0	1.61	0	0	0	5.94545	8.67374	7.3096	0	20	2	6	12	8	18	0	0	0
4096	***	12	0	235.4	5	85	92	0	52	2	55	67.3	14	60	1	0	0	1.63		2	-	22.2222		1.7	1.36	-	-	0	0	2	1	-		1	3	15.2206	13.3981	14.3093	1	19	3	8	8	11	16	0	0	0	0
5080	***	24	0	216.5	8	86	93	0	38	2	71	80	18	80	0	0	0	1.51		2	/			/	/	/	/	0	0	0	0	1.31	1	0	0	6.07843	4.18919	5.13381	0							0	0	0	0
5085	***	20	0	114	10	101	119	1	45	2	62	81	32	80	0	0	0	2.33	2.075	3	2	18.3486	7.77385	2.38	1.98	1.47	1.36	0	0	0	0			0	0	5.83486	9.35294	7.5939	0	32	8	12	12	20	24	0	0	0
119	***	28	0	152.5	5	65	126	1	76	3	66	86	19	20	1	0	0	2.28	4.52	3	3							0	0	0	0	1.73	0	1	3	16.0665	16.5478	16.3071	1	21	6	8	7	14	15	1		1	0
5004	***	22	0	145	8	73	156	1	61	3	94	114.667	11	150	0	0	0	2.6	2.49	3	3	2.10526	2.43902	2.4	2.35	2.49	2.43	0	0	10	0	-		-	-					24	4	8	12	12	20	1	1	1	-
5058	***	4	0	362.683	0	53	118	0	28	2	64	82	20	80	0	0	0	2.54	2.17	3	2			-	-	-	-	0	0	10	0	-		0	0	6.43275	7.53425	6.9835	0	24	0	12	12	12	24	0	0	0	0
4063	***	21	2	154.6	5	99	109	1	48	2	77	87	19	180	2	0	0	1.85		2	2			-	-	-	-	0	0	1	1	2.04	0	0	0	4.64516	7.63926	6.14221	0	10	0	2	8	2	10	0	0	0	0
1300	***	9	0	223.171		72	143	1	31	2	102	115.667	18	50	0	0	0	1.19	2.17	2	1	20.9205		1.32	1.07	1.11	0.67	0		1	1	1.95	0	0	0	4.9359	5.09934	5.01762	0	14	2	12	0	14	12	0
5077	***	17	0	62.8333	14	98	94	0	49	2	67	76	29	10	2	0	0	2.33	2.28	3	3	2.06186		2.45	2.4	/	/	0	0	0	0	1.5	1	0	0	6.86667	6.11017	6.48842	0	22	6	8	8	14	16	0	0	0	0
4133	***	-	2	376.4	5	96	107	1	74	3	57	73.7	12	0	0	0	0											0	0	10	0	1.41	1	1	1	1.05	0.609677	0.829839	0	0	0	0	0	0	0	0	0	0	0
4130	***	21	0	205.333		115	110	0	60	2	77	88	22		1	1	1	2.26	1.98	3	2							1	1	3	1	1.08	1	1	1	0.943949	1.28646	1.1152	0	28	4	12	12	16	24	1	1	1	1
5074	***	22	0	268.5	8	68	111	0	37	2	58	75.7	16	150	0	0	0	1.73	1.6	2	2			/	/	/	/	0	0	1	1	/		1	3	15.7895	12.0896	13.9395	1	2	0	2	0	2	2	0	0	0	0
33	***	15	0	311.5	5	140	113	0	33	2	89	97	13	200	0	0	0				2							0	0	0	0	2.21	0	0	0	7.68817	8.66667	8.17742	0	18	3	4	11	7	15	1	1
5046	***	23	2	230.5	5	78	135	1	78	3	64	87	14	200	0	0	0	1.92	2.08	2	3			-	-	-	-	0	0	0	0	1.99	0	1	3	18.5556	11.5651	15.0603	1	7	0	5	2	5	7	0	0	0	0
4106	***	20	2	166	5	92	97	1	70	3	70	79	18	100	0	0	0	2.01		3		18.1818	19.6078	2.04	1.7	1.68	1.38	0	0	1	1	1.36	1	1	1	5.3169	6.99074	6.15382	0	7	1	2	4	3	6	0	0	0	0
118	***	22	2	191.25	5	103	110	1	72	3	61	77.3333	12	30	1	1	1	1.7	3.61	2	2							0	0	0	0	1.4	1	1	3	12.9	19.3403	16.1202	1	26	8	6	12	14	18	0			0
79	***	31	0	133.25	5	70	94	0	61	3	58	70	20	30	0	0	0	1.5	2.78	2	2							0	1	2	1	1.22	1	1	1	37.0787		18.5393	1	3	0	3	0	3	3	0			0
153	***	8	0	233.5	5	79	95	1	47	2	56	69	14	100	0	0	0	2.18	4.18	3	2	12.3077	11.276	2.07	1.83	1.78	1.59	0	0	0	0	2.26	0	0	0	5.62963	7.35484	6.49223	0	30	6	12	12	18	24	1	1	1	1
4136	***	10	0	164.6	8	94	106	1	47	2	60	75.3	15	55	0	0	0	2.05		3		11.8421		1.61	1.43			0	0	0	0	2.26	0	0	0	7.38462	8.22857	7.80659	0	24	0	12	12	12	24	0	0	0	0
4119	***	23	0	222.75	5	96	128	0	48	2	70	91	20	150	0		0	2.365	4.76929	3	3	7.82698		2.32846	2.15308			0	0	10	0	2.931	0	0	0	7.3293	11.4789	9.40411	0	12	0	0	12	0	12	0	0	0	0
105	***	21	0	234	5	80	107	0	75	3	56	73	14	40	0	0	0	2.61	4.25	3	2							0	0	10	0	2.06	0	0	0	10.1	11.7716	10.9358	0	21	1	8	12	9	20	1	1	1	0
137	***	13	2	120.5	10	107	90	0	68	3	63	72	12	30	1	0	0	1.91	3.81	2	2							0	0	2	1	1.35	1	1	3	17.5274	23.2365	20.382	1	24	8	8	8	16	16	0			0
146	***	13	0	184.25	non-invasive ventilation	114	134	1	65	3	84	100.667	17		1	0	0	1.9	3.75	2	2							0	0	1	1	1.68	0	1	1					20	3	5	12	8	17	1	1		0
4111	***	21	0	336.585		122	122	0	42	2	75	90.7	27	45																										0	0	0	0	0	0	0	0	0	0
38	***	17	0	217.5	5	64	129	1	40	2	76	93.6667	15	50	0	0	0	2.62	5.15	3	3							1	1	0	0	2.99	0	1	2	12.2523	10.9677	11.61	1	12	0	4	8	4	12	1	1	1
122	***	24	2	102.833	8	115	99	1	80	3	49	65.6667	14	0	0	1	1	1.44	3.19	2	2							1	1	2	1	1.13	1	1	3	16.3618	21.3528	18.8573	1	15	0	7	8	7	15	1		1	0
5006	***	18	2	162.75	5	81	129	1	62	3	68	88.3333	19	5		-	-	1.96		2	-			-	-	-	-	-	-			-		-	-					27	7	12	8	19	20	1	1	1	-
5081	***	15	0		/	89	126	1	31	2	75	92	16	5	0	0	0	1.47		2	/			/	/	/	/	0	0	0	0	1.54	1	0	0	6.28188	7.42857	6.85523	0	6	3	3	0	6	3	0	0	0	0
4087	***	25	2	207.4	5	68	105	0	71	3	51	89	12	50	0	0	0	1.73	1.765	2	2	61.6352	38.2166	2.08	1.1	1.87	1.27	0	0	1	1	-		1	3	14.6933	16.9687	15.831	1	24	4	8	12	12	20	1	1	1	0
161	***	24	2	214.25	8	78	131	1	50	2	62	85	19	0	0	0	0	2.12		3								0	0	0	0	2.12	0	0	0	6.35036	9.77528	8.06282	0	10	2	0	8	2	8	0			0
130	***	19	0	467.6	5	101	138	0	31	2	76	96.6667	21	30	0	0	0											0	0	10	0	2.76	0	0	0	6.59184	7.45385	7.02284	0	0	0	0	0	0	0	0			1
4070	***	20	0	281.081		122	145	1	76	3	74	97.7	19	200		-	-	-		-	2		19.8234	-	-	1.12	0.918	-	-			-								9	0	5	4	5	9	0	0	0	0
64	***	11	0	97.6	5	101	123	0	65	3	68	86.3333	33	40	1	0	0	2.42	4.86	3	3							0	1	0	0			1	3	25.9781	39.6181	32.7981	1	0	0	0	0	0	0	0
5015	***	43	2	226.667	8	122	134	1	71	3	72	92.7	20	160				2.23	2.255	3	3	2.23714	3.07692	2.26	2.21	2.31	2.24							-	-					7	3	2	2	5	4	0	0	0
148	***	13	0	235.25	5	135	106	0	56	2	102	103.333	13	100	0	0	0				2							0	0	0	0			0	0	7.84722	7.73973	7.79347	0	8	0	4	4	4	8	0			0
53	***	-	0	203.03	-	72	115	0	52	2	84	94.3333	18	20	0	0	0				2							1	1	0	0	2.14	0	1	2	7.55509	11.465	9.51003	0	18	0	8	10	8	18	0
4091	***	10	0	301.167	5	107	134	1	29	2	82	99.3	14	200	0	0	0	-		-	3			-	-	2.26	2，17	0	0	0	0	1.69	0	0	0	7.0068	7.0068	7.0068	0	21	0	9	12	9	21	0	0	0	0
4123	***	12	2	266	8	108	96	0	59	2	54	68	18	40	1	0	0	1.46	1.42	2	2							0	0	10	0	1.99	0	1	2	7.17	12.6903	9.93013	0	3	0	3	0	3	3	0	0	0	0
4134	***	18	2	101.667	5	104	92	1	64	3	56	68	18	350	1	0	0											0	0	1	1	1.32	1	1	1	8.63208	7.43902	8.03555	0	24	0	12	12	12	24	1	0	1	0
5039	***	24	2	186	8	84	121	1	57	2	67	85	14	45	0	0	0											0	0	10	0	1.89	0	0	0	8.39252	9.75027	9.0714	0	25	1	12	12	13	24	0	0	0	0
4010	***	29	0	139.5	8	90	138	1	80	3	61	87	18	30	1	0	0	—			2		0			2.04	2.04	0	0	0	0	1.3	1	1	2	9.54808	16.5225	13.0353	1	24	0	12	12	12	24	1	1	0
4071	***	26	0	142	8	77	144	1	80	3	57	86	15	50	0	-	-	2.14	1.885	3	2			-	-	-	-	0	0	0	0	1.68	0	1	2	10.2669	14.4718	12.3694	0	23	4	7	12	11	19	0	0	0	0
3011	***	29	0	132.4	6	77	147	1	80	3	63	91	25	40	0		1	2.14	3.77	3	2							0	0	0	0	1.68	0	1	2	10.2669	14.4718	12.3694	0	21	4	7	10	11	17	0
185	***	16	0	307.2	-	90	125	0	65	3	54	77.6667	18	0	0	0	0	2		2								0	0											17	1	4	12	5	16	0			0
1100	***	-	0			162	100	1	53	2	62	74.6667	24		1	0	0	1.78	3.91	2	3	82.5397		1.78	0.74	2.42	2.08	0		10	0	2.55	0	0	0	6.28571	11.0394	8.66257	0	12	4	8	0	12	8	0
5055	***	22	0	199.667	5	100	129	1	78	3	90	103	14	146	1	0	0	2.07	1.965	3	2	9.62025	4.60829	2.07	1.88	2.22	2.12	1	0	10	0	1.81	0	0	0	7.55	8.0177	7.78385	0	20	0	8	12	8	20	1	1	1	0
65	***	23	2	188	5	105	94	0	72	3	47	62.6667	14	20	0	0	0	1.2	3.07	2	2	24.8062	5.07614	1.45	1.13	2.02	1.92	0	0	3	1	1.32	1	1	2	9.36232	7.29944	8.33088	0	14	2	4	8	6	12	1	1
4047	***	22	0	47.8	8	129	154	1	45	2	95	114.667	20	45	0	1	1	-		-	2			-	-	-	-	1	1	2	1	-		1	3	-	16.9948		1	22	8	6	8	14	14	0	0	0	-
4108	***	43	0	47.8	16	131	94	1	51	2	56	68.7	24	0	1	0	0	1.32	1.285	2	2	4.1841		1.22	1.17			0	0	0	0	1.88	0	0	0	8.125	-			30	6	12	12	18	24	1	1	1	0
4101	***	24	0	240.25	5	85	110	1	70	3	60	90.3	20	20	0	0	0																							0	0	0	0	0	0
5059	***	11	0	422	5	104	128	1	25	2	65	86	13	75	0	0	0	-		-	-			-	-	-	-	0	0	0	0	2.08	0	0	0	6.86047	8.25175	7.55611	0							0	0	0	0
5040	***	27	2	260	6	96	114	1	37	2	66	82	16	150	0	1	1	1.61	1.335	2								0	0	10	0	2.63	0	0	0	6.16176	8.79328	7.47752	0	0	0	0	0	0	0	0	0	0	0
5028	***	33	0	141.8	6	130	92	1	41	2	66	74.4	30	20	0	1	1											0	0	1	1	1.68	0	0	0					22	5	7	10	12	17	0	0	0	0
4061	***	20	0	311.75	5	119	124	1	41	2	66	85.3	20	20		0	0	-		-	-			-	-	-	-	0	0	1	1	1.4	1	1	1	5.51829	7.85818	6.68823	0	8	0	4	4	4	8	0	0	0	0
44	***	13	0	158.6	7	83	103	1	57	2	55	71	15	70	0	0	0	1.69	3.72	2	3	24	26.7606	2.38	1.87	1.61	1.23	0	0	0	0	2.42	0	0	0	6.18692	6.72764	6.45728	0	15	0	6	9	6	15	1	2.45	1
5049	***	19	2	41.5	non-invasive ventilation	120	166	1	54	2	92	116	35	40	1	0	0	-		-	-			-	-	-	-	0	0	0	0	1.43	1	1	2	8.48739	13.0323	10.7598	0	24	8	8	8	16	16	0	0	0	0
4006	***	18	0	222	8	116	112	1	42	2	66	81	16	60	0	0	0	2.05	-	3	3							0	0	10	0	2.36	0	0	0	7.03759	9.17647	8.10703	0	8	0	4	4	4	8	0	0	0
129	***	15	2	168	5	98	113	0	60	2	61	78.3333	14	10	2	0	0				3							0	0	10	0	1.32	1	1	1	8.06674	7.19713	7.63193	0	10	2	3	5	5	8	0			0
4092	***	34	2	146.6	8	90	133	1	50	2	66	88.3	14	0		-	-	-		-	-			-	-	-	-	-	-			-								22	2	10	10	12	20	1	1	0	0
162	***	30	2	132.5	12	87	102	1	41	2	78	86	16	110	0	0	0	2.47	4.66	3	3							0	0	2	1	1.43	1	1	2	10.8333	9.31343	10.0734	0	28	4	12	12	16	24	1		1	0
116	***	13	0	516.061		97	150	0	82	3	72	98	22		2	0	0	2.05		3								0	1	1	1	2.4	0	1	1	8.98585	8.81944	8.90265	0	20	4	8	8	12	16	0			0
5003	***	11	0		6	116	118	1	71	3	73	88	20	-	0	0	0	-		-	-			-	-	-	-	0	0	1	1	2.6	0	1	3	17.1472	8.43284	12.79	1	31	7	12	12	19	24	-	-	-	-
100	***	37	2	252.833	5	100	123	1	74	3	70	87.6667	18		1	2	1	1.89	3.73	2	2							0	0	1	1			1	2	7.67593	11.826	9.75094	0	13	0	6	7	6	13	1	1	1	0
126	***	19	0	242.5	10	127	105	1	49	2	72	83	20		0	0	0	1.3	2.47	2	2							0	0	2	1	2.36	0	0	0	7.62295	5.16667	6.39481	0	24	0	12	12	12	24	1	1	1	0
4001	***	28	0	130	14	70	125	1	69	3	62	83	15	60		0	0	2.13	2.11	3	3	0	2.42131	1.86	1.86	2.09	2.04	0	0											26	4	10	12	14	22	1	1	1
5001	***	12	2	226.341	-	101	132	1	48	2	86	101.333	20	100	1	1	1	1.98	2.13	2	3			-	-	-	-	-	-	1	1	1.99	0	0	0	5.08108	6.191	5.63604	0	4	0	2	2	2	4	0	0	0	0
4120	***	23	0	478.788		71	95	0	75	3	52	66.3	20		0	0	0	2.19		3										0	0	2.32	0	1	3	16.6667	22.1374	19.402	1	0	0	0	0	0	0	1	0	1	0
178	***	16	0	345.758	-	106	111	0	75	3	52	71.6667	20	0	2	0	0	1.74		2								0	0	10	0	2.49	0	0	0	8.27068	6.875	7.57284	0	16	0	4	12	4	16	0			0
29	***	-	2	76.875	12	97	103	1	76	3	53	69.6667	24	5	1	0	0	2.07	4.5	3	3							0	1					1	3	20.7365	7.24752	13.992	1	14	0	6	8	6	14	1		1
4042	***	13	0	212.25	10	121	122	1	34	2	64	83.3333	16	60	1	0	0	-		-	-			-	-	-	-	0	0	10	0	1.9	0	0	0	5.50685	6.04511	5.77598	0	22	3	7	12	10	19	1	1	0	-
4032	***	27	0	200.9	5	105	92	1	27	2	47	62	15	30	2	0	0	2.12	1.855	3	2	11.8203		2.24	1.99	-	-	0	0	0	0	1.25	1	1	2	8.54914	9.69912	9.12413	0	20	0	8	12	8	20	0	0	0	-
4082	***	6	0	110.667	10	68	127	1	45	2	68	82.3	16	40	0	0	0	1.99		2	-			-	-	-	-	0	0	10	0			0	3	15.0571	21.3235	18.1903	1	9	0	3	6	3	9	0	0	0	0
5083	***	9	0	208.2	5	122	127	0	46	2	68	87.7	19	35	1	0	0				2							0	0	0	0	2.15	0	0	0	10.0935	12.7358	11.4147	0	13	1	6	6	7	12	1	0	1
45	***	-	2	90	10	129	76	0	77	3	49	58	18	40	0	0	0	1.81	3.23	2	2							0	0	0	0			0	0	7.45794	18.6014	13.0297	1	12	0	0	12	0	12	0
1700	***	16	2	281.5	5	64	94	0	23	2	51	65.3333	15	30	0	1	1	2.11	4.41	3	3	2.71493		2.24	2.18			1		2	1	0.82	1	0	0	2.81224	4.2795	3.54587	0	0	0	0	0	0	0	1		1
4147	***	20	2	0		123	115	1	45	2	95	101.7	25	0	1	0	0	2.72	2.595	3		20.7207		2.45	1.99			0	0	3	1	0.86	1	1	3	5.84932	19.4091	12.6292	1	16	4	12	0	16	12	1	1	1	0
4146	***	20	2	0	5	88	95	1	45	2	74	81	14	0																										26	2	12	12	14	24	0	0	0	0
68	***	6	0	155.75	5	79	148	1	47	2	96	113.333	16	200	1	0	0	1.2		2								0	0	1	1	1.99	0	0	0	8.30986	10.6581	9.48396	0	12	6	6	0	12	6	0
4065	***	26	0	252.5	5	106	150	0	83	3	78	102	18	40		0	0	1.21	1.26	2	-	14.1732		1.36	1.18	-	-	0	0	1	1	-		0	2	8.69427	14.4828	11.5885	0	21	0	9	12	9	21	0	0	0	0
5063	***	15	0	116.75	5	105	178	1	56	2	82	130	15	50	0	0	0	1.6		2		26.7857		1.27	0.97					10	0	2.45	0	1	1	5.76	7.80488	6.78244	0	15	0	9	6	9	15	0	0	0	0
4008	***	15	0	178	5	101	158	1	75	3	77	104	23	140	1	0	0	1.57		2		20.5323		1.45	1.18			0	0			—		1	1					21	2	7	12	9	19	1	1	1
5023	***	20	2	223.333	5	149	157	1	55	2	77	103.7	33	100				2.49	2.32	3	3	20.5882		2.25	1.83															6	2	4	0	6	4	1	1	1
97	***	19	0	226.75	5	80	112	1	53	2	63	79.3333	17	40	1	1	1	2.07	3.97	3	2							0	0	0	0	2.14	0	0	0	6.96522	7.62857	7.29689	0	10	0	1	9	1	10	0			0
4086	***	21	0	139	5	121	117	1	46	2	82	93.7	26	200	0	0	0	-		-	-			-	-	-	-	0	0	1	1	-		0	0					0	0	0	0	0	0	1	1	0	0
66	***	17	0		-	46	145	0	80	3	76	99	18	190	1	0	0	2.55		3								0	0	10	0									0	0	0	0	0	0	0
5054	***	14	0	202.75	5	109	137	1	48	2	81	99.7	20	60		-	-	-		-	3			-	-	-	-	-	-			-		-	-											0	0	0	0
5056	***	16	2	187.273	0	97	112	1	41	2	67	78	21	200	0	0	0	-		-	2			-	-	-	-	0	0	0	0	3.31	0	1	2	11.6827	8.75676	10.2197	0	20	0	8	12	8	20	0	0	0	0
156	***	36	2	342.2	5	111	53	1	55	2	27	35.6667	20		1	1	1	1.52		2								0	0	1	1	0.892	1	1	3	13.3758	13.3758	13.3758	1	32	8	12	12	20	24	1	1	1	0
4044	***	16	0	249.25	10	122	161	1	37	2	70	100.333	22	80	1	0	0	-		-	2		200	-	-	0.915	0	0	0	10	0	2.54	0	0	0	8.65672	8.34532	8.50102	0	24	0	12	12	12	24	1	1	1	-
96	***	24	0	194.2	5	133	148	1	78	3	68	94.6667	14	55	0	2	1	2.18		3		36.478		1.88	1.3			0	1																	0			0
154	***	4	0	121	10	87	120	1	45	2	78	92	19	80	1	0	0	2.13	4.56	3	3							0	0	10	0	2.4	0	0	0	9.54955	11.8436	10.6966	0	11	3	2	6	5	8	0			0
165	***	12	0	389	5	120	130	1	44	2	70	90	18	120	0	2	1	1.34		2								0	1											6	0	0	6	0	6	0			0
4103	***	28	0	112.5	5	109	180	1	46	2	100	127.3	20	100	0	0	0	2.36	2.295	3	3	7.15789	9.61098	2.46	2.29	2.29	2.08	0	0	0	0	1.95	0	1	3	12.3529	15.4412	13.8971	1	12	0	4	8	4	12	1	1	1	1
4093	***	26	0	272.75	5	62	158	1	81	3	88	79.7	12	60	0	0	0	1.58	1.665	2	2			-	-	-	-	0	0	2	1	2.65	0	0	0	10.3883	12.3843	11.3863	0	14	0	6	8	6	14	1	0	1	0
5010	***	35	2	207.25	8	68	118	0	69	3	67	84	16	300	2	0	0	2.08	2.005	3	2	6.11354		2.36	2.22	-	-	0	0	1	1	1.54	1	1	1	4.13115	8.75	6.44057	0	0	0	0	0	0	0	0	0	0	0
127	***	22	0	458.5	5	94	123	0	57	2	73	89.6667	14	90	1	0	0				1							0	0	1	1	2.13	0	1	2	8.61996	11.9412	10.2806	0	26	4	10	12	14	22	0			0
4068	***	20	0	332.5	8	100	127	1	66	3	69	88.3	14	40	0	0	0	2.33		3	-	50.5051		1.86	1.11	-	-	0	0	0	0	2.68	0	0	1	6.99292	8.2133	7.60311	0	0	0	0	0	0	0	0	0	0	0
5052	***	15	0	203	5	99	146	1	50	2	85	105.3	12	50	0	0	0	1.93	1.845	2	2			-	-	-	-	0	0	1	1	1.64	0	0	0	7.42056	6.5082	6.96438	0	6	0	6	0	6	6	1	0	1	0
2600	***	15	0	185.854		97	118	1	31	2	70	86	27		0	0	0		0.74		1							0		1	1	1.11	1	1	2	10.6843	9.48827	10.0863	0	6	0	6	0	6	6	0
173	***	12	0	202.6	5	86	116	1	49	2	77	90	20	70	0	0	0											0	0	10	0	1.63	0	1	3	10.1792	15.6618	12.9205	1	8	0	4	4	4	8	0			0
15	***	11	0	172.75	8	90	107	1	47	2	67	80.3333	12	250	0	0	0	1.57	3.78	2	3							0	0	10	0	1.89	0	1	2	9.37286	8.72611	9.04949	0	26	4	10	12	14	22	0
179	***	17	2	118.5	8	88	139	0	81	3	63	88.3333	25	110	1	0	0	1.73	3.22	2	2							0	1	10	0			1	2	7.35135	15	11.1757	0	0	0	0	0	0	0				1
1800	***	2	0	514	5	80	135	1	46	2	80	98.3333	22	80	0	1	1	1.3	2.3	2	1					1.48	1.18	0		2	1			1	1	7.29314	8.11842	7.70578	0	0	0	0	0	0	0	0
4013	***	7	0	206.75	8	89	115	0	41	2	70	85	15	40	0	0	0	1.67		2		15.6134		1.45	1.24			0	0	1	1	2.27	0	1	1	4.66667	7.56233	6.1145	0	0	0	0	0	0	0	0	0	0
89	***	12	0	433.5	5	126	131	0	72	3	76	94.3333	12	30	0	0	0	1.67		2								0	0	0	0	1.1	1	1	1	9.62056	11.7139	10.6672	0	14	0	10	4	10	14	0			0
5035	***	25	0	67.5556	12	136	104	1	49	2	70	81.3	16	60	0	0	0											1	0	2	1			1	1	8.8191	7.62215	8.22062	0	18	0	6	12	6	18	0	0	0	0
102	***	13	0	214.25	12	111	105	1	46	2	61	75.6667	13		1	0	0	1.91	3.89	2	2							0	0	1	1	2.69	0	0	0	8.30882	9.91228	9.11055	0	6	0	2	4	2	6	0			0
42	***	14	2		-	83	123	0	62	3	80	94.3333	20	20	0	0	0				2							0	0	1	1	2.22	0	1	1	8.25243	10.5809	9.41667	0	8	4	0	4	4	4	1		1
4097	***	7	0	374	5	49	117	0	17	1	88	97.7	13	30	0	0	0	1.19	1.44	2	2	29.865		1.32	0.977	-	-	0	0	2	1	1.54	1	0	0	7.44681	7.83582	7.64131	0	8	0	4	4	4	8	0	0	0	0
4056	***	-	0	331.818		101	110	1	76	3	72	84.7	20	150		-	-	-		-	2		9.80392	-	-	2.14	1.94	-	-			-								0	0	0	0	0	0	0	0	0	0
10	***	25	0	122.6	12	81	98	1	60	2	60	72.6667	12	30	0	0	0	2.12	4.5	3	3	60.9626	42.7807	2.44	1.3	2.27	1.47	0	1	1	1	1.48	1	1	3	14.0127	14.8048	14.4088	1	16	4	12	0	16	12	1	1	1
176	***	30	2	171.75	5	78	145	1	55	2	91	109	26	5	0	0	0	1.4		2								0	0	1	1	1.68	0	1	2	6.69828	12.8007	9.74947	0	6	0	0	6	0	6	0			0
139	***	13	0	309.429	8	114	151	1	52	2	60	90.3333	18	0	0	0	0	1.7	3.26	2	2							0	0	10	0	1.98	0	1	2	7.46432	13.0019	10.2331	0	6	0	3	3	3	6	1	1		0
61	***	4	0		-	83	104	1	31	2	64	77.3333	16	-	0	0	0	1.06	2.62	2	2							0	0	10	0	2.29	0	0	0	3.99531	6.16667	5.08099	0	0	0	0	0	0	0	0
30	***	20	2	82.7143	5	97	118	0	84	3	46	70	18	20	0	1	1	1.87		2								0	1	0	0			1	2	15.3153	21.9002	18.6077	1	27	7	8	12	15	20	1		1
4137	***	9	0	0	6	72	138	0	29	2	90	106	20	250	0	0	0	1.36	1.545	2	2							0	0	1	1	2.26	0	1	3	12.0192	17.313	14.6661	1	24	4	8	12	12	20	1	1	1	0
5027	***	30	2	178.75	10	85	138	1	21	2	62	87.3	21	140	1	1	1	2	1.75	2	1							0	0	10	0	1.78	0	0	0	6.25641		3.12821	0	36	12	12	12	24	24	0	0	0	0
49	***	-	0	334.146	-	104	145	1	55	2	97	113	31	50	2	0	0	0.97		1								0	1	1	1	1.45	1	0	0	7.57764		3.78882	0	8	0	4	4	4	8	0
163	***	21	2	85.75	10	65	111	1	39	2	75	87	18	20	0	0	0	2.04	4.04	3	2							0	0	1	1	2.14	0	0	0	9.31624	11.835	10.5756	0	24	8	8	8	16	16	0			0
77	***	22	0	526.098	-	97	98	0	33	2	63	74.6667	22	-	0	0	0	1.67	2.9	2	2							0	0	0	0	1.99	0	0	0	7.06522	7.38636	7.22579	0	13	0	2	11	2	13	0			0
5036	***	26	2	102.556	10	126	144	1	41	2	107	109.3	24	150	0	1	1	1.97	1.775	2	2							0	0	2	1	2.1	0	0	0	14.5098	7.14976	10.8298	1	15	3	8	4	11	12	1	1	0	0
5089	***	16	0	185.5		97	134	1	73	3	72	92.7	18	100	0	0	0											0	0	0	0	1.99	0	1	1	12.8344	16.0558	14.4451	1	23	2	9	12	11	21	1	1	1
4090	***	12	0	131.6	3	108	119	1	51	2	74	82.7	15	0	0	0	0	2.13	2.205	3	3	19.1214		2.12	1.75	-	-	0	0	10	0	2.69	0	0	0	7.57353	10.098	8.83578	0	25	1	12	12	13	24	0	0	0	0
4039	***	16	0	330	5	38	130	0	79	3	68	88.6667	16	40	0	0	0	2.21	2.365	3	3	10.9589	5.64516	2.31	2.07	2.55	2.41	1	1	3	1	-		1	2	11.6976	15.1807	13.4392	1	8	0	4	4	4	8	-	-	-	-
131	***	14	2	132.167	8	115	106	1	61	3	61	76	10	80	1	0	0	1.91	3.23	2	2							0	0	0	0	1.54	1	0	0	6.82432	11.8684	9.34636	0	14	4	4	6	8	10	0			0
5	***	20	0	203.5	5	122	106	1	67	3	64	78	20	160	0	1	1				1							1	0											8	0	8	0	8	8	1		1
52	***	10	0		-	96	119	1	41	2	72	87.6667	16	225	2	0	0	1.56	3.84	2	3							0	0	0	0	1.95	0	0	0	7.61194	8.7931	8.20252	0	9	0	2	7	2	9	1	1
4100	***	19	2	269.25	3	51	228	0	70	3	111		14	0	0	0	0	1.21		2	-			-	-	-	-	0	0	0	0			1	1	10.8708	12.1127	11.4917	0	12	0	4	8	4	12	1	1	0	0
1600	***	27	2	126.25	12	100	140	1	56	2	84	102.667	32	10	0	0	0	2.16	3.97	3	2	10.7843		2.15	1.93	2.07	2	0		10	0	2.37	0	0	0	6.30216	6.48889	6.39552	0	0	0	0	0	0	0	0
4040	***	30	2	62.1	15	110	121	0	28	2	76	91	25	0	0	0	0	2.39	2.115	3	2	6.63507		2.18	2.04	-	-	0	0	10	0	-								12	4	4	4	8	8	1	1	1	-
88	***	7	0	271.951		106	141	0	47	2	76	97.6667	20	500	1	0	0				2							0	0	0	0	2.31	0	0	0	8.62069	8.77193	8.69631	0	8	4	0	4	4	4	1	1		0
35	***	23	0	108	14	106	136	0	59	2	67	90	18	30	0	0	0	1.84		2								0	0	1	1	2.22	0	1	2	9.19203	12.4964	10.8442	0	18	1	9	8	10	17	0
4057	***	15	0	151.2	5	78	113	0	33	2	75	87.7	18	150	1	0	0	1.79		2	-			-	-	-	-	0	0	0	0	2.04	0	0	0	9.58333	11.807	10.6952	0	21	0	9	12	9	21	0	0	0	0
12	***	7	0	231.5	8	109	99	1	54	2	63	75	14	250	0	0	0	2.36	4.7	3	3							0	1	2	1	1.4	1	1	2	10.2319	9.30521	9.76857	0	13	1	12	0	13	12	1	1	1
5048	***	17	0	472.857	non-invasive ventilation	84	97	0	78	3	58	71	20	70	0	0	0	1.14	1.052	2	1			-	-	-	-	0	0	10	0	0.816	1	1	2	8.43111	12.3108	10.3709	0	0	0	0	0	0	0	0	0	0	0
92	***	25	2	178.2	8	82	114	1	52	2	54	74	13	130	1	0	0	1.58	3.76	2	3							0	1	0	0	2.14	0	0	0	5.39665	7.79032	6.59349	0	18	0	6	12	6	18	1	1	1	0
48	***	9	0	294.146	-	81	142	0	44	2	78	99.3333	13	-	0	0	0											0	0	1	1	1.58	1	1	1	7.77778	6.63866	7.20822	0	0	0	0	0	0	0	0
4132	***	19	0	195.571	10	128	125	0	47	2	79	94.3	16	100	0	0	0											0	0	10	0	1.77	0	0	0	0.837037	0.653179	0.745108	0	16	1	7	8	8	15	1	1	1	1
4021	***	22	0	211.25	12	104	122	1	29	2	76	91.3	18	70	0	0	0	—			1							0	0	10	0	2.29	0	0	0	4.92715	5.72308	5.32511	0	0	0	0	0	0	0	0	0	0
3	***	24	2	134.5	10	111	139	0	64	3	79	99	26	40	1	0	0	2.16	3.72	3	2	39.7695		2.08	1.39			0	0	10	0	2.21	0	0	0	6.10236	4.96795	5.53516	0	10	0	6	4	6	10	0
21	***	-	2	125	10	118	137	1	60	2	88	104.333	21		1	0	0											0	1											8	0	0	8	0	8	1	1	1
70	***	5	2	169	5	61	126	1	63	3	79	94.6667	17	-	0	0	0	1.65	3.94	2	3							0	0	1	1	2.31	0	1	2	8.96366	10.4225	9.6931	0	18	3	3	12	6	15	0
5012	***	30	2	143.75	8	120		1	81	3					0	0	0	1.83	1.925	2	3							1	1	2	1	2.27	0	1	3	16.3483	19.4	17.8742	1	36	12	12	12	24	24	1	1	1
112	***	26	0	133.2	5	82	107	1	50	2	65	79	13	100	0	0	0				2							0	0	0	0	2.9	0	1	1	4.5	8.19246	6.34623	0	22	2	8	12	10	20	0			0
5009	***	32	0	309.25	4	155	124	0	71	3	72	89.3333	21	80	0	0	0	1.99	1.855	2	2			-	-	-	-	0	0	1	1	-		1	3	23.7778	15.4848	19.6313	1	21	3	10	8	13	18	1	0	1	-
172	***	33	2	50.3333	10	105	92	0	61	3	53	66	19	40	0	2	1	1.72		2								0	1											6	0	0	6	0	6	0			0
4118	***	7	0	250.541		100	130	0	58	2	65	86.7	15	34	0	0	0											0	0	0	0			0	0	7.47619	7.85	7.6631	0	8	0	4	4	4	8
187	***	12	0	241.6	5	79	111	0	41	2	67	81.6667	16	150	1	0	0	1.8	3.24	2	2							0	0	10	0	2.5	0	0	0	6	6.89764	6.44882	0	0	0	0	0	0	0	0			0
4	***	19	0	399	7	93	127	1	61	3	76	93	16	50	0	0	0	1.4	2.73	2	2							0	0	10	0									0	0	0	0	0	0	1		1
4114	***	15	0	369.25	8	139	99	0	29	2	67	77.7	19	200	0	0	0	2.16	2.1	3	3	34.0136	1.42653	1.72	1.22	3.53	3.48	0	0	0	0			0	0					5	0	3	2	3	5	0	0	0	0
55	***	27	2	190.8	11	126	101	1	57	2	63	75.6667	12	30	0	1	1	1.96	3.85	2	2							0	1	10	0									5	0	0	5	0	5	0
166	***	27	0	398.293	-	132	133	0	40	2	71	91.6667	18	80	0	0	0	1.71		2								0	0	0	0	2.5	0	0	0	6.16505	6.97802	6.57154	0	0	0	0	0	0	0	0			0
5093	***	6	0	264.545		66	111	1	43	2	69	83	20	70	0	0	0	1.34	1.395	2	2							0	0	0	0	2.27	0	0	0	6.10909	6.33962	6.22436	0	9	1	4	4	5	8	0	0	0	0
155	***	16	0	249.25	10	83	132	1	73	3	67	88.6667	14	70	0	0	0	1.95	3.55	2	2							0	0	0	0	1.95	0	0	0	7.2735	7.46491	7.36921	0	13	1	2	10	3	12	0			0
4129	***	-	0	195.122		98	129	1	66	3	66	87	24		0	0	0				2		5.04202			1.22	1.16	0	0	10	0			1	1	4.59091	6.61861	5.60476	0	19	0	7	12	7	19	0	0	0	0
124	***	8	0	139	non-invasive ventilation	95	106	1	65	3	68	80.6667	19	150	2	0	0	1.88		2								0	0	0	0	2.8	0	0	0	6.69369	8.45279	7.57324	0	5	0	1	4	1	5	1		1	1
4052	***	17	0	80.8571	10	175	117	1	27	2	85	95.5	22	50	1	0	0	1.01	0.832	2	1	21.0269	43.5411	1.13	0.915	0.674	0.433	0	0	2	1	0.578	1	1	1	7.90592	5.82123	6.86357	0	24	0	12	12	12	24	1	0	1	0
86	***	18	0	349.091		72	110	1	73	3	69	82.6667	14	60	1	0	0	1.09	3.39	2	3	140	20.1729	1.7	0.3	1.91	1.56	0	0	2	1	1.99	0	1	2	6.24204	11.2428	8.74243	0	10	2	2	6	4	8	0			0
4026	***	9	0	188.571	-	81	116	1	34	2	59	78	16	60	0	0	0	-		-	-			-	-	-	-	0	0	10	0	2.19	0	0	0	7.11538	7.11538	7.11538	0	9	2	7	0	9	7	1	-	1	-
99	***	20	2	168.4	12	67	115	0	61	3	55	75	15	50	1	2	1											0	0	10	0			1	3	10.5147	14.1865	12.3506	0	5	0	1	4	1	5	0			0
56	***	13	0		-	120	135	1	79	3	70	91.6667	17	40	0	1	1	2.25	4.43	3	3							0	0	2	1									0	0	0	0	0	0	0
4128	***	15	0	175.854	5	105	161	1	74	3	54	89.7	30	100							2		34.2857			1.64	1.16													0	0	0	0	0	0	0	0	0	0
900	***	14	0	296	5	100	123	1	60	2	64	83.6667	15	50	0	1	1	2.3	4.62	3	3							0		2	1	1.93	0	1	1	0.182407	0.250955	0.216681	0	19	4	12	3	16	15	0
4055	***	18	0	496.857	5	89	158	1	61	3	59	92	23	100		-	-	-		-	-			-	-	-	-	-	-			-								18	4	6	8	10	14	1	0	1	0
39	***	14	0	249.697	—	121	96	1	37	2	50	65.3333	9	30	0	0	0				3							1	0	10	0	1.86	0	0	0	4.21834	6.52703	5.37268	0	9	2	5	2	7	7	0
107	***	17	0		5	100	117	1	46	2	70	85.6667	12		0	0	0	2.43	4.87	3	3							0	0	0	0	1.58	1	1	2	11.3592	8.66667	10.0129	0	18	2	8	8	10	16	0			0
84	***	25	2	155.5	8	131	121	0	78	3	44	69.6667	27	15	0	1	1	2.45	4.25	3	2							0	0	10	0	2.27	0	1	1	8.71622	9.24731	8.98176	0	24	4	8	12	12	20	1	1	1	0
59	***	36	2	135.833	12	147	140	0	31	2	92	108	22	-	1	0	0	1.7	4.14	2	3							0	0	0	0	0.816	1	1	3	21.9469	31	26.4735	1	14	0	6	8	6	14	1
4004	***	33	2	291.75	5	118	129	0	59	2	54	79	16	250	0	0	0	2.19	1.965	3	2							0	0	10	0	1.36	1	0	0	6.17778	7.38053	6.77915	0	0	0	0	0	0	0	0	0	0
5050	***	22	0	219.091	naso-tube	68	114	0	60	2	51	72	21	60	0	0	0	-		-	2			-	-	-	-	0	0	1	1	2.25	0	-	-					15	0	7	8	7	15	1	1	0	0
37	***	15	0	277.5	7	92	139	0	73	3	60	86.3333	30		0	1	1				2							0	0	10	0	1.06	1	1	2	8.83333	14.6814	11.7574	0	25	2	11	12	13	23	1	1
140	***	13	2	144.6	8	100	108	1	89	3	39	62	20	80	1	0	0	2.39	4.55	3	3							0	1	0	0	2.4	0	0	0	8.96	11.8896	10.4248	0	16	1	9	6	10	15	1	1		0
75	***	17	0	896	8	86	108	0	64	3	67	80.6667	14	30	0	0	0	1.84	3.88	2	3							0	1	1	1	1.2	1	1	2	10.0724	13.5673	11.8198	0	22	4	10	8	14	18	1		1	0
5045	***	20	0	169.25	6	108	149	1	42	2	95	113	27	80	0	1	1	1.3		2	-			-	-	-	-	0	0	0	0	2.34	0	1	2	10.6242	24.1739	17.3991	1	5	0	3	2	3	5	0	0	0	0
98	***	-	0	252.432		89	112	1	12	1	62	78.6667	22	50	0	0	0	0.895	2.305	1	2							0	0	0	0	1.98	0	0	0	10.8197	11.4783	11.149	0	9	2	4	3	6	7	0			1
4051	***	19	2	67.5	5	79	129	0	20	2	87	101	17	40	0	0	0	2.11	1.93	3	2	9.80392	5.78035	2.14	1.94	1.78	1.68	0	0	10	0	1.41	1	0	0	4.72189	6.59504	5.65847	0	16	0	8	8	8	16	0	0	0	0
47	***	19	0	175.25	5	74	102	1	87	3	57	72	13	-	0	0	0	1.51		2								1	1	0	0	2.31	0	1	3	12.2431	18.8	15.5216	1	4	0	2	2	2	4	0
5017	***	38	2	67.5	8			1	84	3					0	0	0	2.49	2.46	3	3							0	0	0	0			1	3	17.8404		8.92019	1	25	5	8	12	13	20	1	1	1
4038	***	-	0		5	80	140	1	62	3	75	96.6667	12	350	0	0	0	1.5	1.46	2	2	9.28793	42.3058	1.69	1.54	1.24	0.807	0	0	10	0	3.15	0	1	1	7.33758	9.64824	8.49291	0	10	2	4	4	6	8	0	0	0	-
46	***	10	0	287.273	-	74	166	1	78	3	68	100.667	19	70	2	0	0											0	1	2	1	2.3	0	1	1	6.97105	9.24668	8.10886	0	0	0	0	0	0	0	0
4079	***	19	0	97	8	121	147	1	42	2	83	104.3	28	10	0	0	0	2.22	1.77	3	2	21.2034	58.7347	1.93	1.56	1.37	0.748	0	0	10	0	1.76	0	0	0	7.4	7.70833	7.55417	0	11	3	4	4	7	8	0	0	0	0
5018	***	17	0	240	5	96		0	82	3																				10	0	1.31	1	0	0	5.58261	7.43056	6.50658	0	6	0	6	0	6	6	1	0	1
87	***	9	0	190.5	5	117	100	1	60	2	60	73.3333	13	35	0	0	0	1.18	2.43	2	2	25.1082	24.7934	1.3	1.01	1.36	1.06	0	1											8	0	2	6	2	8	1		1	0
133	***	24	0	116	12	112	131	1	49	2	82	98.3333	26	100	1	0	0	1.87	3.71	2	2							0	0	0	0	2.64	0	0	0	6.5	9.43137	7.96569	0	10	1	6	3	7	9	0			0
4104	***	23	0	173	5	110	136	1	82	3	70	92	12	45	1	0	0	1.85	1.735	2	2	10.245	7.1066	2.36	2.13	2.04	1.9	0	0	1	1	1.04	1	0	0	4.64789		2.32394	0	7	2	1	4	3	5	1	1	0	0
5042	***	12	0	75.1667	non-invasive ventilation	101	97	1	62	3	52	67	25	100	0	0	0	2.15	2.155	3	3			-	-	-	-	0	0	0	0	2.06	0	1	3	15.823		7.9115	1	19	3	4	12	7	16	0	0	1	0
43	***	32	2	211	5	81	132	0	72	3	59	83.3333	24	-	1	0	0	1.78	3.91	2	3							1	0	2	1	2.58	0	1	3	15.5086	18.9484	17.2285	1	26	2	12	12	14	24	1	1	1
4034	***	35	2	107.333	7	112	101	1	87	3	57	71.6667	21	0		1	1	1.33	1.215	2	2	36.5385	35.206	1.23	0.85	1.57	1.1	-	-			-								10	3	3	4	6	7	1	1	1	-
4028	***	21	0	151.4	6	71	119	1	21	2	53	75	20	80	0	0	0	1.84	2.015	2	-			-	-	-	-	0	0	0	0	-		0	0		6.09756	3.04878	0	16	2	6	8	8	14	1	1	1	-
5076	***	24	0	134.889	5	58	140	0	28	2	78	100.7	15	70	1	0	0	2.3	2.3	3	3	7.63359		2.04	1.89	/	/	0	0	0	0	2.6	0	1	3	15.3686	16.0695	15.7191	1	30	6	12	12	18	24	1	1	0	1
4018	***	30	2	133	28	109	130	1	66	3	85	100	13	200		0	0	1.55		2		19.4495		2.99	2.46			0	0	1	1	1.54	1	1	1	6.06731	8.25916	7.16323	0	4	4	0	0	4	0
400	***	26	0	127	10	137	117	1	40	2	58	77.6667	25	0	0	0	0	1.95	3.5	2	2	95.1892		1.58	0.561			0		0	0	2.19	0	1	1					16	8	8	0	16	8	0
5019	***	-	0	423.333	7			1	52	2																														0	0	0	0	0	0
5091	***	23	0	220.5	5	122	102	0	40	2	67	78.7	15	0	0	0	0	1.18	1.2	2	2							1	0	2	1	1.3	1	1	1	8.16885	8.95698	8.56291	0	18	0	6	12	6	18	1	1	0
2100	***	10	0	0	8	62	112	0	81	3	80	90.6667	10	115	0	1	1	2.14	4.13	3	2	0		2.14	2.14	2.22	2.02	0		0	0	2.84	0	1	2	18.4211	10.4089	14.415	1	0	0	0	0	0	0	1	1
17	***	36	2	227	8	65	106	1	97	3	50	68.6667	15	50	0	0	0	2.28	3.86	3	2							0	0	0	0	1.18	1	1	2	10.1261		5.06307	0	18	6	12	0	18	12	1	1	1
117	***	15	0	164	8	105	114	1	34	2	60	78	14		0	2	1											0	0	0	0			0	0	9.06475	11.0526	10.0587	0	5	0	2	3	2	5	0			0
169	***	17	0	355.143	5	145	136	1	85	3	61	86	17	200	0	2	1	1.85	3.66	2	2							0	0	1	1	1.22	1	0	0	9.27419	10.4545	9.86437	0	2	0	1	1	1	2	0			0
4124	***	24	0	311.25	5	109	135	0	81	3	81	99	12	30	0	0	0	1.79	1.48	2	2							0	0	0	0			1	3	11.3885	15.8792	13.6339	1	10	0	4	6	4	10	0	0	0	0
147	***	-	0	170.4	5	98	106	1	52	2	53	70.6667	15	80	0	2	1				1							0	1											0	0	0	0	0	0	1	1	1	1
4077	***	16	0	210.5	10	101	167	1	70	3	79	108.3	25	350	0	0	0	1.52	1.71	2	2			-	-	-		0	0	0	0	2.08	0	0	0	6	6.23762	6.11881	0	19	1	10	8	11	18	1	1	0	0
4035	***	22	2	391.5	8	82	114	0	68	3	60	78	22	0	1	0	0	2.66	2.625	3	3	48.4412		2.59	1.58	-	-	0	0	0	0	1.04	1	0	0	4.27273	6.65094	5.46184	0	20	0	8	12	8	20	0	0	0	-
4122	***	15	0	162.8	8	53	108	0	67	3	76	86.7	15	150	1	0	0	1.72	1.76	2	2	23.5616	42.1365	2.04	1.61	2.04	1.33	0	0					0	0	8.17647	7.65138	7.91392	0	16	0	10	6	10	16	1	1	1	0
103	***	13	0	309.333	5	82	99	1	47	2	48	65	13	30	1	0	0	1.54		2								0	0	0	0	1.99	0	1	3	12.8947	17.1329	15.0138	1	4	2	1	1	3	2	0			0
188	***	21	0	274.5	8	71	112	0	52	2	65	80.6667	20	50	0	0	0	1.69	3.49	2	2	8.79765		1.78	1.63			0	0	10	0	2.26	0	1	2	9.37143	12.8796	11.1255	0	21	0	9	12	9	21	1	1	1	0
5008	***	15	0	216.75	5	98	115	1	58	2	79	91	19	80		-	-	1.62		2	-			-	-	-	-	-	-			-		-	-					5	1	2	2	3	4	0	0	0	-
151	***	23	2	210	5	109	99	0	72	3	54	69	14	120	0	0	0	1.86	3.65	2	2		21.5909			1.95	1.57	0	0	0	0	1.61	0	0	0	9.80583	11.3483	10.5771	0	24	5	7	12	12	19	1	1	1	0
14	***	27	2	432.833	5	87	111	0	76	3	67	81.6667		40	0	0	0	1.54	2.79	2	2							0	1	3	1	1.47	1	1	3	21.9766	-	#VALUE!	1	12	2	10	0	12	10	1	1	1
144	***	13	2	125.778	5	106	106				80	88.6667	21	40	0	0	0											0	0	2	1	1.38	1	0	0	3.94488	4.86408	4.40448	0	7	0	2	5	2	7	0			0
5100	***	22	0	156.098		79	109	1	64	3	65	79.7	22																											18	4	8	6	12	14	0	0	0	0
16	***	10	0	280.909	—	100	171	1	75	3	61	97.6667	18		0	0	0											0	1	1	1	1.99	0	1	2	5.85366	11.4741	8.66388	0	11	3	4	4	7	8	0
5043	***	26	0	218.75	8	121	138	0	54	2	69	92	16	100	0	0	0	1.82	1.665	2	2	6.97674		1.78	1.66	-	-	0	0	0	0	1.71	0	0	0	10.6604	11.4837	11.0721	0	28	4	12	12	16	24	1	1	1	0
4126	***	17	2	430.5	8	86	109	1	77	3	59	75.7	16	300	0	0	0	2.63	2.565	3	2	2.42915	9.375	2.5	2.44	2.68	2.44	0	0	1	1	1.37	1	1	1	7.03833	3.32784	5.18308	0	24	8	8	8	16	16	1	1	0	0
111	***	3	0	575.862		99	98	1	28	2	59	72	22	0	0	0	0	1.78	3.74	2	2			2.17				0	0	10	0	1.38	1	0	0	5.27711	9.96587	7.62149	0	15	3	9	3	12	12	0			0
4009	***	30	0	109.857	8	100	97	1	81	3	53	68	16	65	0	0	0	1.22	1.19	2	2	50.9736	22.0408	1.45	0.861	1.36	1.09	0	0					0	0	4.09091	5.54871	4.81981	0	24	2	10	12	12	22	1	1	1
4117	***	14	2	189.6	5	73	105	1	15	1	50	68.3	13	230	0	0	0	1.43		2		7.24638		1.43	1.33			0	0					0	0	5.02538	7.55725	6.29132	0	0	0	0	0	0	0	1	0	1	0
9	***	8	0	301.25	5	115	108	1	76	3	68	81.3333	14	30	1	0	0											0	0	10	0	1.45	1	1	2	12.3618	8.87019	10.616	1	12	4	8	0	12	8	0
2000	***	16	0	247.576		90	151	0	75	3	80	103.667	26	20	0	1	1	1.93	3.14	2	2	53.9474		1.93	1.11			0		1	1	1.78	0	1	1	8.59375	7.92317	8.25846	0	0	0	0	0	0	0	0
175	***	20	0	156	5	71	114	0	74	3	57	76	17	50	2	0	0	1.66		2								0	0	0	0	2.36	0	0	0	6.07639	9.08619	7.58129	0	18	2	4	12	6	16	0			0
5099	***	15	0		5	74	125	0	79	3	65	85	17		0	0	0	1.01		2								0	0	0	0			1	1	6.17225	9.73585	7.95405	0	7	1	4	2	5	6	0	0	0	0
71	***	33	0	171.463		102	118	1	73	3	79	92	20	-	1	0	0	1.73	3.41	2	2							0	0	0	0	2.08	0	0	0	10.6542	6.95122	8.80271	0	10	2	4	4	6	8	1	1
5090	***	35	2	67.5		136	136	1	87	3	70	92	33	100	2	0	0	2.59	2.55	3	3							1	0	1	1	1.51	1	0	0	11.2931	12.1296	11.7114	0	26	8	10	8	18	18	1	0	1
4020	***	10	0		—	80	112	1	40	2	73	86	17	55	0	0	0	—										0	0	1	1	2.98	0	0	0	9.66102	12.311	10.986	0	19	1	6	12	7	18	0	0	0
4059	***	18	0	357.027		99	122	1	39	2	65	84	17	35	0	0	0	-		-	2		26.2443	-	-	1.25	0.96	0	0			-														0	0	0	0
36	***	21	2	77.6667	7	70	127	0	71	3	49	75	17	0	0	0	0	2.24	4.35	3	3							0	0	0	0	1.48	1	1	2	9.69732	9.27617	9.48675	0	24	0	12	12	12	24	1	1	1
4098	***	8	0	151.667	8	82	102	1	58	2	60	75	22	80	0	0	0	1.54	1.46	2	2	6.06061	38.5965	1.53	1.44	1.7	1.15	0	0	1	1	-		0	0	5.7931	7.13376	6.46343	0	20	3	7	10	10	17	0	0	0	0
4073	***	33	2	54.5	10	124	107	1	49	2	58	74	20	70	1	0	0	1.91		2	-			-	-	-	-	0	0	1	1	-		0	0		9.07619	4.5381	0	23	2	9	12	11	21	1	0	1	0
[truncated: 4 more columns]

## Sheet: DIAGNOSIS IN TOTAL
acute heart failure	18
acute obstructive suppurative cholangitis	7
acute renal injury	2
AECOPD	29
airway obstruction	1
ards	28
Bowel obstruction	5
burn	2
Cardiac arrest	19
Cardiac shock	4
chronic liver failure	12
chronic renal failure	9
cns desease	4
cns infection	9
diabetic ketoacidosis	1
digestive system tumor	20
Genitourinary Cancer	2
heart failure	6
hematological malignancy	6
Hypovolemic shock	20
massive hemoptysis	2
multiple trauma	42
obstructive shock	2
Organ Transplantation	3
peritonitis	16
Postoperative patients	30
respiratory system tumor	5
severe acute pancreatitis	44
Severe asthma	1
Severe pneumonia	34
severe sepsis and septic shock	50
stroke	10
thoracic tumor	1
traumatic brain injury	7
